# Supplementary material for: Aqua­bis(4-nitro­benzoato)-κ2 O,O′;κO-(piperidinium-4-carboxyl­ato-κ2 O,O′)cadmium(II)
Source: Acta Crystallogr Sect E Struct Rep Online. 2009 May 20;65(Pt 6):m664–5. doi: 10.1107/S160053680901811X (PMC2969669; doi:10.1107/S160053680901811X)
Supplement: Supplementary file 1 [file e-65-0m664-sup1.cif]

##############################################################################
###                                                                        ###
###        Electronic paper (Acta Crystallographica Section E)             ###
###                                                                        ###
##############################################################################
#                                                                            #
# This CIF contains the data in a paper accepted for publication in Acta     #
# Crystallographica Section E. It conforms to the requirements of Notes      #
# for Authors for Section E, and has been peer reviewed under the auspices   #
# of the IUCr Commission on Journals.                                        #
#                                                                            #
# Full details of the Crystallographic Information File format               #
# are given in the paper "The Crystallographic Information File (CIF):       #
# a New Standard Archive File for Crystallography" by S. R. Hall, F. H.      #
# Allen and I. D. Brown [Acta Cryst. (1991), A47, 655-685].                  #
#                                                                            #
# The current version of the core CIF dictionary is obtainable from          #
# ftp://ftp.iucr.org/pub/cif_core.dic. The current version number is 2.4.    #
#                                                                            #
# Software is freely available for graphical display of the structure(s) in  #
# this CIF.  For information consult the CIF home page http://www.iucr.org/  #
# cif/home.html                                                              #
#                                                                            #
# This file may be used for bona fide research purposes within the           #
# scientific community so long as proper attribution is given to the journal # 
# article from which it was obtained.                                        #
#                                                                            #
##############################################################################
                                             
data_I
_audit_creation_method     SHELXL-97
_chemical_name_systematic
;
Aquabis(4-nitrobenzoato)-\k^2^<i>O</i>,<i>O</i>';\k<i>O</i>-(piperidinium-4-
carboxylato-\k^2^<i>O</i>,<i>O</i>')cadmium(II)
;
_chemical_name_common     ?
_chemical_formula_moiety     'C20 H21 Cd N3 O11'
_chemical_formula_sum     'C20 H21 Cd N3 O11'
_chemical_formula_iupac     '[Cd (C6 H11 N O2) (C7 H4 N O4)2 (H2 O)]'
_chemical_formula_weight     591.80
_chemical_melting_point     ?
_symmetry_cell_setting     Monoclinic
_symmetry_space_group_name_H-M     'P 21/c'
_symmetry_space_group_name_Hall     '-P 2ybc'
loop_
    _symmetry_equiv_pos_as_xyz
    'x, y, z'
    '-x, y+1/2, -z+1/2'
    '-x, -y, -z'
    'x, -y-1/2, z-1/2'
_cell_length_a     22.7135(7)
_cell_length_b     6.6294(2)
_cell_length_c     14.9658(5)
_cell_angle_alpha     90.00
_cell_angle_beta     91.3400(10)
_cell_angle_gamma     90.00
_cell_volume     2252.89(12)
_cell_formula_units_Z     4
_cell_measurement_reflns_used     8249
_cell_measurement_theta_min     2.85
_cell_measurement_theta_max     27.83
_cell_measurement_temperature     296(2)
_exptl_crystal_description     block
_exptl_crystal_colour     pale-yellow
_exptl_crystal_size_max     0.32
_exptl_crystal_size_mid     0.28
_exptl_crystal_size_min     0.22
_exptl_crystal_density_diffrn     1.745
_exptl_crystal_density_meas     ?
_exptl_crystal_density_method     'not measured'
_exptl_crystal_F_000     1192
_exptl_absorpt_coefficient_mu     1.037
_exptl_absorpt_correction_type     multi-scan
_exptl_absorpt_process_details     '(SADABS; Sheldrick, 1996)'
_exptl_absorpt_correction_T_min     0.7326
_exptl_absorpt_correction_T_max     0.8040
_exptl_special_details
;
;
_diffrn_ambient_temperature     296(2)
_diffrn_radiation_type     MoK\a
_diffrn_radiation_wavelength     0.71073
_diffrn_radiation_source     'fine-focus sealed tube'
_diffrn_radiation_monochromator     graphite
_diffrn_measurement_device_type     'Bruker APEXII CCD area-detector'
_diffrn_measurement_method     '\f and \w'
_diffrn_detector_area_resol_mean     ?
_diffrn_reflns_number     10944
_diffrn_reflns_av_R_equivalents     0.0138
_diffrn_reflns_av_sigmaI/netI     0.0156
_diffrn_reflns_theta_min     0.90
_diffrn_reflns_theta_max     25.01
_diffrn_reflns_theta_full     25.01
_diffrn_measured_fraction_theta_max     0.997
_diffrn_measured_fraction_theta_full     0.997
_diffrn_reflns_limit_h_min     -18
_diffrn_reflns_limit_h_max     26
_diffrn_reflns_limit_k_min     -7
_diffrn_reflns_limit_k_max     7
_diffrn_reflns_limit_l_min     -17
_diffrn_reflns_limit_l_max     17
_diffrn_standards_number     ?
_diffrn_standards_interval_count     ?
_diffrn_standards_interval_time     ?
_diffrn_standards_decay_%     ?
_refine_special_details
;
Refinement of <i>F</i>^2^ against ALL reflections. The weighted <i>R</i>-factor
<i>wR</i> and goodness of fit <i>S</i> are based on <i>F</i>^2^, conventional
<i>R</i>-factors <i>R</i> are based on <i>F</i>, with <i>F</i> set to zero for
negative <i>F</i>^2^. The threshold expression of <i>F</i>^2^ >
\s(<i>F</i>^2^) is used only for calculating <i>R</i>-factors(gt) <i>etc</i>.
and is not relevant to the choice of reflections for refinement.
<i>R</i>-factors based on <i>F</i>^2^ are statistically about twice as large
as those based on <i>F</i>, and <i>R</i>- factors based on ALL data will be
even larger.
;
_reflns_number_total     3950
_reflns_number_gt     3615
_reflns_threshold_expression     I>2\s(I)
_refine_ls_structure_factor_coef     Fsqd
_refine_ls_matrix_type     full
_refine_ls_R_factor_all     0.0230
_refine_ls_R_factor_gt     0.0197
_refine_ls_wR_factor_gt     0.0479
_refine_ls_wR_factor_ref     0.0559
_refine_ls_goodness_of_fit_ref     1.046
_refine_ls_restrained_S_all     1.154
_refine_ls_number_reflns     3950
_refine_ls_number_parameters     316
_refine_ls_number_restraints     18
_refine_ls_hydrogen_treatment     constr
_refine_ls_weighting_scheme     calc
_refine_ls_weighting_details
         'calc w=1/[\s^2^(Fo^2^)+(0.0248P)^2^+1.8541P] where P=(Fo^2^+2Fc^2^)/3'
_atom_sites_solution_hydrogens     geom
_atom_sites_solution_primary     direct
_atom_sites_solution_secondary     difmap
_refine_ls_shift/su_max     0.000
_refine_ls_shift/su_mean     0.000
_refine_diff_density_max     0.372
_refine_diff_density_min     -0.320
_refine_ls_extinction_method     none
_refine_ls_extinction_coef     ?
loop_
    _atom_type_symbol
    _atom_type_description
    _atom_type_scat_dispersion_real
    _atom_type_scat_dispersion_imag
    _atom_type_scat_source
    'C' 'C' 0.0033 0.0016
                         'International Tables Vol C Tables 4.2.6.8 and 6.1.1.4'
    'H' 'H' 0.0000 0.0000
                         'International Tables Vol C Tables 4.2.6.8 and 6.1.1.4'
    'N' 'N' 0.0061 0.0033
                         'International Tables Vol C Tables 4.2.6.8 and 6.1.1.4'
    'O' 'O' 0.0106 0.0060
                         'International Tables Vol C Tables 4.2.6.8 and 6.1.1.4'
    'Cd' 'Cd' -0.8075 1.2024
                         'International Tables Vol C Tables 4.2.6.8 and 6.1.1.4'
_computing_data_collection     'APEX2 (Bruker, 2003)'
_computing_cell_refinement     'SAINT (Bruker, 2001)'
_computing_data_reduction     'SAINT (Bruker, 2001)'
_computing_structure_solution     'SHELXS97 (Sheldrick, 2008)'
_computing_structure_refinement     'SHELXL97 (Sheldrick, 2008)'
_computing_molecular_graphics
;
SHELXTL (Sheldrick, 2008) and DIAMOND (Brandenburg & Berndt,
1999)
;
_computing_publication_material     'SHELXL97 (Sheldrick, 2008)'
loop_
    _atom_site_type_symbol
    _atom_site_label
    _atom_site_fract_x
    _atom_site_fract_y
    _atom_site_fract_z
    _atom_site_U_iso_or_equiv
    _atom_site_adp_type
    _atom_site_calc_flag
    _atom_site_refinement_flags
    _atom_site_occupancy
    _atom_site_disorder_assembly
    _atom_site_disorder_group
    Cd Cd1 0.219460(8) 0.68670(3) 0.490995(11) 0.03129(7) Uani d . 1 . .
    O O1 0.11917(8) 0.7419(3) 0.45149(12) 0.0458(5) Uani d . 1 . .
    O O2 0.18499(8) 0.7480(3) 0.34618(12) 0.0372(4) Uani d . 1 . .
    O O3 -0.10379(9) 0.7684(4) 0.13243(15) 0.0595(6) Uani d . 1 . .
    O O4 -0.04142(11) 0.7829(5) 0.02901(15) 0.0822(9) Uani d . 1 . .
    O O5 0.30087(8) 0.5260(3) 0.46044(13) 0.0450(5) Uani d . 1 . .
    O O6 0.34464(10) 0.7998(3) 0.40672(16) 0.0563(6) Uani d . 1 . .
    O O7 0.59387(12) 0.2162(5) 0.3509(3) 0.1201(13) Uani d U 1 . .
    O O8 0.54181(11) -0.0455(4) 0.3661(2) 0.0759(7) Uani d U 1 . .
    O O9 0.24780(8) 0.7579(3) 0.63847(11) 0.0371(4) Uani d . 1 . .
    O O10 0.23667(10) 1.0130(3) 0.54773(12) 0.0506(5) Uani d U 1 . .
    O O11 0.18002(9) 0.3782(3) 0.52820(14) 0.0490(5) Uani d . 1 . .
    H H11A 0.1486 0.3692 0.4963 0.073 Uiso d R 1 . .
    H H11B 0.2007 0.2720 0.5342 0.073 Uiso d R 1 . .
    N N1 -0.05315(11) 0.7738(4) 0.10707(16) 0.0432(6) Uani d . 1 . .
    N N2 0.54786(12) 0.1355(4) 0.3662(2) 0.0637(8) Uani d U 1 . .
    N N3 0.28125(9) 1.4822(3) 0.78005(14) 0.0354(5) Uani d . 1 . .
    H H3A 0.2604 1.5610 0.7420 0.043 Uiso calc R 1 . .
    H H3B 0.2946 1.5603 0.8253 0.043 Uiso calc R 1 . .
    C C1 0.08383(11) 0.7676(4) 0.30125(16) 0.0297(5) Uani d . 1 . .
    C C2 0.02551(11) 0.7688(4) 0.32711(17) 0.0326(5) Uani d . 1 . .
    H H2 0.0169 0.7675 0.3875 0.039 Uiso calc R 1 . .
    C C3 -0.01979(11) 0.7717(4) 0.26380(17) 0.0342(6) Uani d . 1 . .
    H H3 -0.0589 0.7730 0.2806 0.041 Uiso calc R 1 . .
    C C4 -0.00508(11) 0.7727(4) 0.17489(17) 0.0331(6) Uani d . 1 . .
    C C5 0.05237(12) 0.7745(4) 0.14668(17) 0.0384(6) Uani d . 1 . .
    H H5 0.0608 0.7779 0.0862 0.046 Uiso calc R 1 . .
    C C6 0.09691(11) 0.7712(4) 0.21095(17) 0.0354(6) Uani d . 1 . .
    H H6 0.1360 0.7713 0.1937 0.043 Uiso calc R 1 . .
    C C7 0.13244(11) 0.7537(4) 0.37115(17) 0.0309(5) Uani d . 1 . .
    C C8 0.39914(11) 0.4942(4) 0.41654(17) 0.0356(6) Uani d . 1 . .
    C C9 0.44834(14) 0.5789(5) 0.3783(2) 0.0549(8) Uani d . 1 . .
    H H9 0.4480 0.7144 0.3623 0.066 Uiso calc R 1 . .
    C C10 0.49774(14) 0.4642(5) 0.3638(3) 0.0622(9) Uani d . 1 . .
    H H10 0.5312 0.5217 0.3398 0.075 Uiso calc R 1 . .
    C C11 0.49655(12) 0.2628(5) 0.3857(2) 0.0445(7) Uani d . 1 . .
    C C12 0.44856(12) 0.1744(4) 0.42363(18) 0.0402(6) Uani d . 1 . .
    H H12 0.4488 0.0377 0.4377 0.048 Uiso calc R 1 . .
    C C13 0.39998(12) 0.2921(4) 0.44039(17) 0.0367(6) Uani d . 1 . .
    H H13 0.3676 0.2356 0.4679 0.044 Uiso calc R 1 . .
    C C14 0.34426(12) 0.6197(4) 0.42904(17) 0.0372(6) Uani d . 1 . .
    C C15 0.27278(11) 1.0862(4) 0.69599(15) 0.0306(5) Uani d . 1 . .
    H H15 0.2954 1.0078 0.7404 0.037 Uiso calc R 1 . .
    C C16 0.31251(11) 1.2505(4) 0.66016(17) 0.0349(6) Uani d . 1 . .
    H H16A 0.3469 1.1889 0.6342 0.042 Uiso calc R 1 . .
    H H16B 0.2915 1.3242 0.6133 0.042 Uiso calc R 1 . .
    C C17 0.33216(12) 1.3960(4) 0.73289(18) 0.0399(6) Uani d . 1 . .
    H H17A 0.3577 1.3262 0.7756 0.048 Uiso calc R 1 . .
    H H17B 0.3546 1.5045 0.7067 0.048 Uiso calc R 1 . .
    C C18 0.24177(13) 1.3237(4) 0.81621(17) 0.0370(6) Uani d . 1 . .
    H H18A 0.2081 1.3870 0.8434 0.044 Uiso calc R 1 . .
    H H18B 0.2629 1.2472 0.8620 0.044 Uiso calc R 1 . .
    C C19 0.22071(11) 1.1830(4) 0.74276(17) 0.0341(6) Uani d . 1 . .
    H H19A 0.1969 1.2576 0.6994 0.041 Uiso calc R 1 . .
    H H19B 0.1963 1.0783 0.7679 0.041 Uiso calc R 1 . .
    C C20 0.25127(11) 0.9437(4) 0.62321(16) 0.0326(5) Uani d U 1 . .
loop_
    _atom_site_aniso_label
    _atom_site_aniso_U_11
    _atom_site_aniso_U_22
    _atom_site_aniso_U_33
    _atom_site_aniso_U_12
    _atom_site_aniso_U_13
    _atom_site_aniso_U_23
    Cd1 0.03884(12) 0.02632(11) 0.02842(11) 0.00414(8) -0.00520(7) -0.00244(7)
    O1 0.0443(11) 0.0636(13) 0.0294(10) 0.0109(10) -0.0012(8) 0.0033(9)
    O2 0.0321(10) 0.0429(10) 0.0364(10) 0.0004(8) -0.0041(8) 0.0006(8)
    O3 0.0341(12) 0.0792(16) 0.0646(14) 0.0025(11) -0.0104(10) 0.0013(12)
    O4 0.0595(15) 0.149(3) 0.0372(13) 0.0001(16) -0.0105(11) 0.0044(15)
    O5 0.0403(11) 0.0396(11) 0.0552(12) 0.0066(9) 0.0049(9) -0.0040(9)
    O6 0.0592(13) 0.0369(12) 0.0725(15) 0.0100(10) -0.0061(11) 0.0148(10)
    O7 0.0492(15) 0.0736(19) 0.240(4) 0.0041(14) 0.053(2) 0.026(2)
    O8 0.0572(14) 0.0516(15) 0.120(2) 0.0142(12) 0.0266(14) 0.0137(14)
    O9 0.0543(11) 0.0239(9) 0.0331(9) -0.0009(8) -0.0006(8) -0.0017(7)
    O10 0.0843(14) 0.0275(9) 0.0388(10) 0.0071(9) -0.0225(10) -0.0030(8)
    O11 0.0479(11) 0.0328(10) 0.0650(13) -0.0032(9) -0.0228(10) 0.0083(9)
    N1 0.0420(14) 0.0409(13) 0.0462(15) 0.0022(11) -0.0101(11) 0.0018(11)
    N2 0.0408(14) 0.0533(16) 0.098(2) 0.0069(12) 0.0211(14) 0.0190(15)
    N3 0.0487(13) 0.0225(10) 0.0348(11) -0.0030(9) -0.0047(9) -0.0030(9)
    C1 0.0331(13) 0.0233(12) 0.0325(13) 0.0020(10) -0.0009(10) 0.0021(10)
    C2 0.0384(14) 0.0297(13) 0.0299(13) 0.0030(11) 0.0027(11) 0.0025(10)
    C3 0.0301(13) 0.0307(13) 0.0418(14) 0.0015(10) 0.0034(11) 0.0024(11)
    C4 0.0350(14) 0.0280(13) 0.0359(14) 0.0012(10) -0.0067(11) 0.0015(10)
    C5 0.0400(15) 0.0461(16) 0.0290(13) 0.0027(12) 0.0021(11) 0.0029(12)
    C6 0.0306(13) 0.0420(15) 0.0338(13) 0.0004(11) 0.0028(11) 0.0013(11)
    C7 0.0365(14) 0.0211(12) 0.0348(14) 0.0027(10) -0.0035(11) 0.0000(10)
    C8 0.0371(14) 0.0330(14) 0.0364(13) 0.0006(11) -0.0047(11) 0.0007(11)
    C9 0.0538(19) 0.0326(16) 0.079(2) -0.0024(14) 0.0086(16) 0.0141(15)
    C10 0.0452(18) 0.0460(19) 0.096(3) -0.0031(15) 0.0208(17) 0.0118(18)
    C11 0.0355(15) 0.0420(16) 0.0563(18) 0.0032(12) 0.0044(13) 0.0059(14)
    C12 0.0409(15) 0.0327(14) 0.0469(16) 0.0016(12) 0.0012(12) 0.0075(12)
    C13 0.0357(14) 0.0367(15) 0.0376(14) -0.0008(11) 0.0015(11) 0.0052(11)
    C14 0.0428(15) 0.0368(15) 0.0316(13) 0.0036(12) -0.0089(11) -0.0015(11)
    C15 0.0397(14) 0.0226(12) 0.0293(12) 0.0040(10) -0.0045(10) 0.0004(10)
    C16 0.0326(13) 0.0373(14) 0.0348(13) 0.0010(11) 0.0039(11) -0.0015(11)
    C17 0.0365(14) 0.0382(15) 0.0447(15) -0.0071(12) -0.0039(12) 0.0011(12)
    C18 0.0517(16) 0.0265(13) 0.0332(13) -0.0015(11) 0.0082(12) -0.0019(10)
    C19 0.0386(14) 0.0273(13) 0.0367(14) -0.0066(11) 0.0064(11) -0.0020(11)
    C20 0.0410(13) 0.0248(12) 0.0318(12) 0.0055(10) -0.0035(10) -0.0039(10)
_geom_special_details
;
All e.s.d.'s (except the e.s.d. in the dihedral angle between two l.s. planes)
are estimated using the full covariance matrix. The cell e.s.d.'s are taken
into account individually in the estimation of e.s.d.'s in distances, angles
and torsion angles; correlations between e.s.d.'s in cell parameters are only
used when they are defined by crystal symmetry. An approximate (isotropic)
treatment of cell e.s.d.'s is used for estimating e.s.d.'s involving l.s.
planes.
;
loop_
    _geom_bond_atom_site_label_1
    _geom_bond_atom_site_label_2
    _geom_bond_site_symmetry_2
    _geom_bond_distance
    _geom_bond_publ_flag
    Cd1 O5 . 2.1917(18) yes
    Cd1 O11 . 2.3061(19) yes
    Cd1 O2 . 2.3229(17) yes
    Cd1 O9 . 2.3327(17) yes
    Cd1 O10 . 2.3534(18) yes
    Cd1 O1 . 2.3684(19) yes
    Cd1 C7 . 2.675(2) ?
    Cd1 C20 . 2.697(2) ?
    O1 C7 . 1.249(3) ?
    O2 C7 . 1.260(3) ?
    O3 N1 . 1.220(3) ?
    O4 N1 . 1.206(3) ?
    O5 C14 . 1.265(3) ?
    O6 C14 . 1.240(3) ?
    O7 N2 . 1.201(4) ?
    O8 N2 . 1.207(4) ?
    O9 C20 . 1.256(3) ?
    O10 C20 . 1.257(3) ?
    O11 H11A . 0.8504 ?
    O11 H11B . 0.8500 ?
    N1 C4 . 1.473(3) ?
    N2 C11 . 1.474(4) ?
    N3 C17 . 1.483(3) ?
    N3 C18 . 1.491(3) ?
    N3 H3A . 0.9000 ?
    N3 H3B . 0.9000 ?
    C1 C2 . 1.389(4) ?
    C1 C6 . 1.391(3) ?
    C1 C7 . 1.506(3) ?
    C2 C3 . 1.382(4) ?
    C2 H2 . 0.9300 ?
    C3 C4 . 1.379(4) ?
    C3 H3 . 0.9300 ?
    C4 C5 . 1.381(4) ?
    C5 C6 . 1.380(4) ?
    C5 H5 . 0.9300 ?
    C6 H6 . 0.9300 ?
    C8 C9 . 1.386(4) ?
    C8 C13 . 1.387(4) ?
    C8 C14 . 1.514(4) ?
    C9 C10 . 1.377(4) ?
    C9 H9 . 0.9300 ?
    C10 C11 . 1.375(4) ?
    C10 H10 . 0.9300 ?
    C11 C12 . 1.372(4) ?
    C12 C13 . 1.379(4) ?
    C12 H12 . 0.9300 ?
    C13 H13 . 0.9300 ?
    C15 C20 . 1.514(3) ?
    C15 C16 . 1.520(4) ?
    C15 C19 . 1.529(3) ?
    C15 H15 . 0.9800 ?
    C16 C17 . 1.514(4) ?
    C16 H16A . 0.9700 ?
    C16 H16B . 0.9700 ?
    C17 H17A . 0.9700 ?
    C17 H17B . 0.9700 ?
    C18 C19 . 1.511(3) ?
    C18 H18A . 0.9700 ?
    C18 H18B . 0.9700 ?
    C19 H19A . 0.9700 ?
    C19 H19B . 0.9700 ?
loop_
    _geom_angle_atom_site_label_1
    _geom_angle_atom_site_label_2
    _geom_angle_atom_site_label_3
    _geom_angle_site_symmetry_1
    _geom_angle_site_symmetry_3
    _geom_angle
    _geom_angle_publ_flag
    O5 Cd1 O11 . . 87.34(7) y
    O5 Cd1 O2 . . 99.09(7) ?
    O11 Cd1 O2 . . 104.84(7) ?
    O5 Cd1 O9 . . 94.60(7) ?
    O11 Cd1 O9 . . 92.93(7) ?
    O2 Cd1 O9 . . 157.95(7) ?
    O5 Cd1 O10 . . 112.86(8) ?
    O11 Cd1 O10 . . 142.21(7) ?
    O2 Cd1 O10 . . 103.02(6) ?
    O9 Cd1 O10 . . 55.45(6) ?
    O5 Cd1 O1 . . 146.54(7) ?
    O11 Cd1 O1 . . 79.66(7) ?
    O2 Cd1 O1 . . 55.86(6) ?
    O9 Cd1 O1 . . 116.58(6) ?
    O10 Cd1 O1 . . 95.67(7) ?
    O5 Cd1 C7 . . 123.68(7) y
    O11 Cd1 C7 . . 91.37(7) y
    O2 Cd1 C7 . . 28.08(7) ?
    O9 Cd1 C7 . . 141.64(7) ?
    O10 Cd1 C7 . . 101.72(7) ?
    O1 Cd1 C7 . . 27.83(7) ?
    O5 Cd1 C20 . . 104.32(7) y
    O11 Cd1 C20 . . 118.82(7) y
    O2 Cd1 C20 . . 130.75(7) ?
    O9 Cd1 C20 . . 27.72(7) ?
    O10 Cd1 C20 . . 27.77(7) ?
    O1 Cd1 C20 . . 108.98(7) ?
    C7 Cd1 C20 . . 124.63(7) y
    C7 O1 Cd1 . . 89.86(15) ?
    C7 O2 Cd1 . . 91.69(15) ?
    C14 O5 Cd1 . . 120.47(17) ?
    C20 O9 Cd1 . . 92.50(14) ?
    C20 O10 Cd1 . . 91.50(15) ?
    Cd1 O11 H11A . . 104.6 ?
    Cd1 O11 H11B . . 122.9 ?
    H11A O11 H11B . . 117.1 ?
    O4 N1 O3 . . 122.3(2) ?
    O4 N1 C4 . . 119.4(2) ?
    O3 N1 C4 . . 118.3(2) ?
    O7 N2 O8 . . 122.8(3) ?
    O7 N2 C11 . . 118.6(3) ?
    O8 N2 C11 . . 118.6(3) ?
    C17 N3 C18 . . 112.6(2) ?
    C17 N3 H3A . . 109.1 ?
    C18 N3 H3A . . 109.1 ?
    C17 N3 H3B . . 109.1 ?
    C18 N3 H3B . . 109.1 ?
    H3A N3 H3B . . 107.8 ?
    C2 C1 C6 . . 119.8(2) ?
    C2 C1 C7 . . 119.7(2) ?
    C6 C1 C7 . . 120.4(2) ?
    C3 C2 C1 . . 120.6(2) ?
    C3 C2 H2 . . 119.7 ?
    C1 C2 H2 . . 119.7 ?
    C4 C3 C2 . . 117.9(2) ?
    C4 C3 H3 . . 121.0 ?
    C2 C3 H3 . . 121.0 ?
    C3 C4 C5 . . 123.1(2) ?
    C3 C4 N1 . . 118.2(2) ?
    C5 C4 N1 . . 118.7(2) ?
    C6 C5 C4 . . 118.0(2) ?
    C6 C5 H5 . . 121.0 ?
    C4 C5 H5 . . 121.0 ?
    C5 C6 C1 . . 120.5(2) ?
    C5 C6 H6 . . 119.7 ?
    C1 C6 H6 . . 119.7 ?
    O1 C7 O2 . . 122.4(2) ?
    O1 C7 C1 . . 118.9(2) ?
    O2 C7 C1 . . 118.7(2) ?
    O1 C7 Cd1 . . 62.30(13) ?
    O2 C7 Cd1 . . 60.23(12) ?
    C1 C7 Cd1 . . 173.83(17) ?
    C9 C8 C13 . . 119.4(3) ?
    C9 C8 C14 . . 120.2(2) ?
    C13 C8 C14 . . 120.4(2) ?
    C10 C9 C8 . . 120.6(3) ?
    C10 C9 H9 . . 119.7 ?
    C8 C9 H9 . . 119.7 ?
    C11 C10 C9 . . 118.6(3) ?
    C11 C10 H10 . . 120.7 ?
    C9 C10 H10 . . 120.7 ?
    C12 C11 C10 . . 122.3(3) ?
    C12 C11 N2 . . 118.4(3) ?
    C10 C11 N2 . . 119.3(3) ?
    C11 C12 C13 . . 118.7(3) ?
    C11 C12 H12 . . 120.7 ?
    C13 C12 H12 . . 120.7 ?
    C12 C13 C8 . . 120.4(3) ?
    C12 C13 H13 . . 119.8 ?
    C8 C13 H13 . . 119.8 ?
    O6 C14 O5 . . 125.7(3) ?
    O6 C14 C8 . . 119.0(3) ?
    O5 C14 C8 . . 115.3(2) ?
    C20 C15 C16 . . 112.2(2) ?
    C20 C15 C19 . . 110.6(2) ?
    C16 C15 C19 . . 109.4(2) ?
    C20 C15 H15 . . 108.2 ?
    C16 C15 H15 . . 108.2 ?
    C19 C15 H15 . . 108.2 ?
    C17 C16 C15 . . 111.8(2) ?
    C17 C16 H16A . . 109.3 ?
    C15 C16 H16A . . 109.3 ?
    C17 C16 H16B . . 109.3 ?
    C15 C16 H16B . . 109.3 ?
    H16A C16 H16B . . 107.9 ?
    N3 C17 C16 . . 111.6(2) ?
    N3 C17 H17A . . 109.3 ?
    C16 C17 H17A . . 109.3 ?
    N3 C17 H17B . . 109.3 ?
    C16 C17 H17B . . 109.3 ?
    H17A C17 H17B . . 108.0 ?
    N3 C18 C19 . . 110.7(2) ?
    N3 C18 H18A . . 109.5 ?
    C19 C18 H18A . . 109.5 ?
    N3 C18 H18B . . 109.5 ?
    C19 C18 H18B . . 109.5 ?
    H18A C18 H18B . . 108.1 ?
    C18 C19 C15 . . 110.9(2) ?
    C18 C19 H19A . . 109.5 ?
    C15 C19 H19A . . 109.5 ?
    C18 C19 H19B . . 109.5 ?
    C15 C19 H19B . . 109.5 ?
    H19A C19 H19B . . 108.0 ?
    O9 C20 O10 . . 120.4(2) ?
    O9 C20 C15 . . 120.1(2) ?
    O10 C20 C15 . . 119.5(2) ?
    O9 C20 Cd1 . . 59.78(12) ?
    O10 C20 Cd1 . . 60.73(13) ?
    C15 C20 Cd1 . . 176.71(18) ?
loop_
    _geom_torsion_atom_site_label_1
    _geom_torsion_atom_site_label_2
    _geom_torsion_atom_site_label_3
    _geom_torsion_atom_site_label_4
    _geom_torsion_site_symmetry_1
    _geom_torsion_site_symmetry_2
    _geom_torsion_site_symmetry_3
    _geom_torsion_site_symmetry_4
    _geom_torsion
    _geom_torsion_publ_flag
    O5 Cd1 O1 C7 . . . . -44.7(2) ?
    O11 Cd1 O1 C7 . . . . -113.45(16) ?
    O2 Cd1 O1 C7 . . . . 2.54(14) ?
    O9 Cd1 O1 C7 . . . . 158.45(14) ?
    O10 Cd1 O1 C7 . . . . 104.44(16) ?
    C20 Cd1 O1 C7 . . . . 129.46(15) ?
    O5 Cd1 O2 C7 . . . . 153.29(15) ?
    O11 Cd1 O2 C7 . . . . 63.65(15) ?
    O9 Cd1 O2 C7 . . . . -79.0(2) ?
    O10 Cd1 O2 C7 . . . . -90.55(15) ?
    O1 Cd1 O2 C7 . . . . -2.52(14) ?
    C20 Cd1 O2 C7 . . . . -88.77(16) ?
    O11 Cd1 O5 C14 . . . . 176.52(19) ?
    O2 Cd1 O5 C14 . . . . 71.91(19) ?
    O9 Cd1 O5 C14 . . . . -90.75(19) ?
    O10 Cd1 O5 C14 . . . . -36.4(2) ?
    O1 Cd1 O5 C14 . . . . 109.9(2) ?
    C7 Cd1 O5 C14 . . . . 86.6(2) ?
    C20 Cd1 O5 C14 . . . . -64.4(2) ?
    O5 Cd1 O9 C20 . . . . 112.35(16) ?
    O11 Cd1 O9 C20 . . . . -160.08(16) ?
    O2 Cd1 O9 C20 . . . . -16.0(3) ?
    O10 Cd1 O9 C20 . . . . -2.34(15) ?
    O1 Cd1 O9 C20 . . . . -80.19(16) ?
    C7 Cd1 O9 C20 . . . . -64.15(19) ?
    O5 Cd1 O10 C20 . . . . -77.03(17) ?
    O11 Cd1 O10 C20 . . . . 40.4(2) ?
    O2 Cd1 O10 C20 . . . . 177.09(16) ?
    O9 Cd1 O10 C20 . . . . 2.33(15) ?
    O1 Cd1 O10 C20 . . . . 120.86(16) ?
    C7 Cd1 O10 C20 . . . . 148.36(16) ?
    C6 C1 C2 C3 . . . . 0.6(4) ?
    C7 C1 C2 C3 . . . . -176.9(2) ?
    C1 C2 C3 C4 . . . . 0.2(4) ?
    C2 C3 C4 C5 . . . . -1.2(4) ?
    C2 C3 C4 N1 . . . . 179.4(2) ?
    O4 N1 C4 C3 . . . . 177.0(3) ?
    O3 N1 C4 C3 . . . . -1.9(4) ?
    O4 N1 C4 C5 . . . . -2.4(4) ?
    O3 N1 C4 C5 . . . . 178.7(3) ?
    C3 C4 C5 C6 . . . . 1.3(4) ?
    N1 C4 C5 C6 . . . . -179.3(2) ?
    C4 C5 C6 C1 . . . . -0.5(4) ?
    C2 C1 C6 C5 . . . . -0.4(4) ?
    C7 C1 C6 C5 . . . . 177.0(2) ?
    Cd1 O1 C7 O2 . . . . -4.6(3) ?
    Cd1 O1 C7 C1 . . . . 173.1(2) ?
    Cd1 O2 C7 O1 . . . . 4.7(3) ?
    Cd1 O2 C7 C1 . . . . -173.03(19) ?
    C2 C1 C7 O1 . . . . 0.5(4) ?
    C6 C1 C7 O1 . . . . -176.9(2) ?
    C2 C1 C7 O2 . . . . 178.3(2) ?
    C6 C1 C7 O2 . . . . 0.9(4) ?
    C2 C1 C7 Cd1 . . . . 100.0(17) ?
    C6 C1 C7 Cd1 . . . . -77.4(17) ?
    O5 Cd1 C7 O1 . . . . 152.24(15) ?
    O11 Cd1 C7 O1 . . . . 64.52(16) ?
    O2 Cd1 C7 O1 . . . . -175.5(2) ?
    O9 Cd1 C7 O1 . . . . -31.9(2) ?
    O10 Cd1 C7 O1 . . . . -79.80(16) ?
    C20 Cd1 C7 O1 . . . . -62.53(18) ?
    O5 Cd1 C7 O2 . . . . -32.23(17) ?
    O11 Cd1 C7 O2 . . . . -119.95(15) ?
    O9 Cd1 C7 O2 . . . . 143.58(14) ?
    O10 Cd1 C7 O2 . . . . 95.73(15) ?
    O1 Cd1 C7 O2 . . . . 175.5(2) ?
    C20 Cd1 C7 O2 . . . . 113.00(15) ?
    O5 Cd1 C7 C1 . . . . 49.5(17) ?
    O11 Cd1 C7 C1 . . . . -38.2(17) ?
    O2 Cd1 C7 C1 . . . . 81.7(17) ?
    O9 Cd1 C7 C1 . . . . -134.7(17) ?
    O10 Cd1 C7 C1 . . . . 177.4(17) ?
    O1 Cd1 C7 C1 . . . . -102.8(17) ?
    C20 Cd1 C7 C1 . . . . -165.3(17) ?
    C13 C8 C9 C10 . . . . 0.1(5) ?
    C14 C8 C9 C10 . . . . -177.8(3) ?
    C8 C9 C10 C11 . . . . 1.8(5) ?
    C9 C10 C11 C12 . . . . -1.9(5) ?
    C9 C10 C11 N2 . . . . 176.8(3) ?
    O7 N2 C11 C12 . . . . -164.7(4) ?
    O8 N2 C11 C12 . . . . 15.5(5) ?
    O7 N2 C11 C10 . . . . 16.6(5) ?
    O8 N2 C11 C10 . . . . -163.1(4) ?
    C10 C11 C12 C13 . . . . -0.1(5) ?
    N2 C11 C12 C13 . . . . -178.8(3) ?
    C11 C12 C13 C8 . . . . 2.1(4) ?
    C9 C8 C13 C12 . . . . -2.1(4) ?
    C14 C8 C13 C12 . . . . 175.7(2) ?
    Cd1 O5 C14 O6 . . . . -5.4(4) ?
    Cd1 O5 C14 C8 . . . . 176.17(15) ?
    C9 C8 C14 O6 . . . . -1.8(4) ?
    C13 C8 C14 O6 . . . . -179.6(3) ?
    C9 C8 C14 O5 . . . . 176.7(3) ?
    C13 C8 C14 O5 . . . . -1.1(4) ?
    C20 C15 C16 C17 . . . . 178.2(2) ?
    C19 C15 C16 C17 . . . . 55.1(3) ?
    C18 N3 C17 C16 . . . . 54.5(3) ?
    C15 C16 C17 N3 . . . . -54.3(3) ?
    C17 N3 C18 C19 . . . . -56.0(3) ?
    N3 C18 C19 C15 . . . . 57.1(3) ?
    C20 C15 C19 C18 . . . . 179.4(2) ?
    C16 C15 C19 C18 . . . . -56.6(3) ?
    Cd1 O9 C20 O10 . . . . 4.2(3) ?
    Cd1 O9 C20 C15 . . . . -176.2(2) ?
    Cd1 O10 C20 O9 . . . . -4.1(3) ?
    Cd1 O10 C20 C15 . . . . 176.2(2) ?
    C16 C15 C20 O9 . . . . 140.5(2) ?
    C19 C15 C20 O9 . . . . -97.1(3) ?
    C16 C15 C20 O10 . . . . -39.9(3) ?
    C19 C15 C20 O10 . . . . 82.6(3) ?
    C16 C15 C20 Cd1 . . . . 53(3) ?
    C19 C15 C20 Cd1 . . . . 175(3) ?
    O5 Cd1 C20 O9 . . . . -72.07(16) ?
    O11 Cd1 C20 O9 . . . . 22.85(18) ?
    O2 Cd1 C20 O9 . . . . 172.13(13) ?
    O10 Cd1 C20 O9 . . . . 175.9(3) ?
    O1 Cd1 C20 O9 . . . . 111.27(15) ?
    C7 Cd1 C20 O9 . . . . 137.25(15) ?
    O5 Cd1 C20 O10 . . . . 112.06(16) ?
    O11 Cd1 C20 O10 . . . . -153.02(15) ?
    O2 Cd1 C20 O10 . . . . -3.7(2) ?
    O9 Cd1 C20 O10 . . . . -175.9(3) ?
    O1 Cd1 C20 O10 . . . . -64.60(17) ?
    C7 Cd1 C20 O10 . . . . -38.62(19) ?
    O5 Cd1 C20 C15 . . . . 17(3) ?
    O11 Cd1 C20 C15 . . . . 112(3) ?
    O2 Cd1 C20 C15 . . . . -99(3) ?
    O9 Cd1 C20 C15 . . . . 89(3) ?
    O10 Cd1 C20 C15 . . . . -95(3) ?
    O1 Cd1 C20 C15 . . . . -159(3) ?
    C7 Cd1 C20 C15 . . . . -133(3) ?
loop_
    _geom_hbond_atom_site_label_D
    _geom_hbond_atom_site_label_H
    _geom_hbond_atom_site_label_A
    _geom_hbond_site_symmetry_A
    _geom_hbond_distance_DH
    _geom_hbond_distance_HA
    _geom_hbond_distance_DA
    _geom_hbond_angle_DHA
    O11 H11A O3 2_545 0.85 2.26 3.019(3) 148.7
    O11 H11B O10 1_545 0.85 1.91 2.754(3) 171.7
    N3 H3A O9 1_565 0.90 2.04 2.887(3) 156.2
    N3 H3B O6 4_586 0.90 1.89 2.762(3) 162.7
data_global
_journal_date_recd_electronic     2009-04-14
_journal_date_accepted     2009-05-13
_journal_name_full     'Acta Crystallographica, Section E'
_journal_year     2009
_journal_volume     65
_journal_issue      6
_journal_page_first     m664
_journal_page_last     m665
_journal_paper_category     QM
_journal_coeditor_code     BQ2139
_publ_contact_author_name     'Xiao-Jun Zhao*'
_publ_contact_author_address
;
College of Chemistry and Life Science, Tianjin Normal University, Tianjin
300387, People's Republic of China
;
_publ_contact_author_email     xiaojun_zhao15@yahoo.com.cn
_publ_contact_author_fax     '86-22-23766556'
_publ_contact_author_phone     '86-22-23766556'
_publ_section_title
;\
Aquabis(4-nitrobenzoato)-\k^2^<i>O</i>,<i>O</i>';\k<i>O</i>-(piperidinium-4-\
carboxylato-\k^2^<i>O</i>,<i>O</i>')cadmium(II)
;
loop_
    _publ_author_name
    _publ_author_footnote
    _publ_author_address
    'Zhang, Run-Wen' .
;
College of Chemistry and Life Science
Tianjin Key Laboratory of Structure and Performance for Functional Molecule
Tianjin Normal University
Tianjin 300387
People's Republic of China
;
    'Wang, Li-Li' .
;
College of Chemistry and Life Science
Tianjin Key Laboratory of Structure and Performance for Functional Molecule
Tianjin Normal University
Tianjin 300387
People's Republic of China
;
    'Zhao, Xiao-Jun' .
;
College of Chemistry and Life Science
Tianjin Key Laboratory of Structure and Performance for Functional Molecule
Tianjin Normal University
Tianjin 300387
People's Republic of China
;
