# Supplementary material for: Aqua­bis(4-nitro­benzoato)-κ2 O,O′;κO-(piperidinium-4-carboxyl­ato-κ2 O,O′)cadmium(II)
Source: Acta Crystallogr Sect E Struct Rep Online. 2009 May 20;65(Pt 6):m664–5. doi: 10.1107/S160053680901811X (PMC2969669; doi:10.1107/S160053680901811X)
Supplement: Supplementary file 2 [file e-65-0m664-Isup2.hkl]

# 
# h,k,l, Fc-squared, Fo-squared, sigma(Fo-squared) and status flag 
# 
data_I
_shelx_title ' 70930B in P2(1)/c' 
_shelx_refln_list_code          4 
_shelx_F_calc_maximum      222.88 
_exptl_crystal_F_000      1192.00 
_reflns_d_resolution_high  0.8406 
 
loop_ 
 _symmetry_equiv_pos_as_xyz 
 'x, y, z' 
 '-x, y+1/2, -z+1/2' 
 '-x, -y, -z' 
 'x, -y-1/2, z-1/2' 
 
_cell_length_a    22.7135 
_cell_length_b     6.6294 
_cell_length_c    14.9658 
_cell_angle_alpha  90.000 
_cell_angle_beta   91.340 
_cell_angle_gamma  90.000 
 
_shelx_F_squared_multiplier     1.000 
 
loop_ 
 _refln_index_h 
 _refln_index_k 
 _refln_index_l 
 _refln_F_squared_calc 
 _refln_F_squared_meas 
 _refln_F_squared_sigma 
 _refln_observed_status 
   1   0   0     1306.96       -0.31      0.21 o 
   3   0   0     4015.09     4066.47     46.75 o 
   5   0   0     9579.77     9745.31     75.45 o 
   6   0   0    11698.08    11774.14     97.74 o 
   7   0   0    20876.77    20669.70    153.45 o 
   8   0   0       28.92       18.91      3.99 o 
   9   0   0    30158.19    30169.20    435.57 o 
  10   0   0      921.55     1143.03     20.44 o 
  11   0   0     9863.68     9594.16     82.93 o 
  12   0   0     5054.03     4773.32     49.90 o 
  13   0   0      780.09      767.56     17.24 o 
  14   0   0      452.92      438.26     13.70 o 
  15   0   0      577.28      559.36     16.19 o 
  16   0   0     5537.56     5509.93     91.77 o 
  17   0   0      227.26      222.20     20.07 o 
  18   0   0     7451.58     7613.16    123.53 o 
  19   0   0      383.91      413.70     16.31 o 
  20   0   0        7.92        0.53      7.44 o 
  21   0   0     2951.60     3073.44     47.13 o 
  22   0   0     2470.50     2628.49     58.91 o 
  23   0   0     1394.80     1464.90     33.21 o 
  24   0   0       14.98       55.34     17.61 o 
  26   0   0      261.24      302.82     28.72 o 
   1   1   0    31259.98    30306.35    222.01 o 
   2   1   0     7645.97     7698.95     58.77 o 
   3   1   0     4849.35     4884.42     33.13 o 
   4   1   0    14690.92    14710.94     77.62 o 
   5   1   0      917.50      959.18      9.52 o 
   6   1   0     6804.03     6980.50     41.32 o 
   7   1   0     7639.43     7719.04     52.53 o 
   8   1   0    23611.08    23798.65    125.25 o 
   9   1   0       58.97       86.35      4.21 o 
  10   1   0    11762.70    11708.65     68.42 o 
  11   1   0      325.52      272.83      7.16 o 
  12   1   0     2559.29     2398.05     22.49 o 
  13   1   0     4866.62     5087.81     44.39 o 
  14   1   0      242.07      233.91      7.81 o 
  15   1   0     6077.77     6026.72     44.87 o 
  16   1   0       15.38       29.72      4.73 o 
  17   1   0     2143.27     2104.91     24.19 o 
  18   1   0       81.51       87.00      6.45 o 
  19   1   0      797.94      833.52     15.92 o 
  20   1   0      271.80      296.52     10.73 o 
  21   1   0     1204.42     1223.85     25.08 o 
  22   1   0     2247.96     2348.11     34.99 o 
  23   1   0       15.89       60.08     36.92 o 
  24   1   0     1440.81     1481.66     34.71 o 
  25   1   0       40.36       26.46      9.37 o 
  26   1   0      886.22      941.57     44.13 o 
   1   2   0    42374.19    40340.26    880.72 o 
   2   2   0       34.16       62.22      3.96 o 
   3   2   0     1245.92     1238.80     12.73 o 
   4   2   0       43.77       40.15      2.68 o 
   5   2   0    14313.78    14121.53     68.60 o 
   6   2   0     1560.03     1499.38     15.03 o 
   7   2   0    17404.26    17424.91     84.01 o 
   8   2   0      513.86      520.62      7.41 o 
   9   2   0    13680.07    14028.75     90.98 o 
  10   2   0     1563.32     1581.08     17.06 o 
  11   2   0     8361.99     8372.94     54.00 o 
  12   2   0      686.66      618.41     11.18 o 
  13   2   0        9.10       13.97      3.78 o 
  14   2   0      573.91      565.49     13.86 o 
  15   2   0      260.88      320.10      9.48 o 
  16   2   0     1528.73     1517.46     25.80 o 
  17   2   0        6.50        9.62      4.58 o 
  18   2   0     1456.98     1443.15     20.72 o 
  19   2   0      405.38      408.48     17.59 o 
  20   2   0      456.78      444.23     15.11 o 
  21   2   0      557.22      551.44     21.35 o 
  22   2   0      744.87      705.97     24.55 o 
  23   2   0      993.24     1013.82     29.43 o 
  24   2   0      145.74      146.45     13.88 o 
  25   2   0      763.22      794.28     27.52 o 
  26   2   0      131.67      147.97     15.30 o 
   1   3   0    11484.75    11641.88    112.00 o 
   2   3   0     4627.38     5001.06     69.81 o 
   3   3   0     1688.98     1751.02     23.69 o 
   4   3   0     3771.34     3867.48     31.58 o 
   5   3   0        0.89        5.28      3.15 o 
   6   3   0      976.75      979.58     11.89 o 
   7   3   0     1070.85     1120.19     11.76 o 
   8   3   0     1698.93     1704.19     15.33 o 
   9   3   0       12.28       20.75      3.05 o 
  10   3   0      215.46      207.07      5.67 o 
  11   3   0       19.34       23.24      3.82 o 
  12   3   0       50.47       42.00      4.54 o 
  13   3   0       17.26       19.21      7.44 o 
  14   3   0      260.00      262.02     13.14 o 
  15   3   0      658.05      669.73     13.57 o 
  16   3   0        4.54       -3.79      5.75 o 
  17   3   0      371.96      362.77     12.90 o 
  18   3   0      178.28      191.51     12.76 o 
  19   3   0      521.08      498.93     30.71 o 
  20   3   0      124.37      119.68     12.71 o 
  21   3   0     1602.13     1577.70     38.42 o 
  22   3   0       51.44       69.54     16.61 o 
  23   3   0        0.28      -10.58     10.95 o 
  24   3   0      141.26      177.44     33.86 o 
   0   4   0    19727.04    20709.89    227.77 o 
   1   4   0     2375.87     2295.63     34.57 o 
   2   4   0      307.33      364.33     25.00 o 
   3   4   0      438.14      404.83     12.59 o 
   4   4   0      428.13      488.88     10.60 o 
   5   4   0      626.16      679.23     11.06 o 
   6   4   0     1014.91     1043.40     13.91 o 
   7   4   0      121.73      126.79      5.59 o 
   8   4   0     1520.65     1528.13     29.82 o 
   9   4   0      249.45      239.99      9.45 o 
  10   4   0     1353.83     1332.98     21.04 o 
  11   4   0     1030.78      999.97     15.73 o 
  12   4   0       25.80       26.58      4.62 o 
  13   4   0        0.65       13.27      4.34 o 
  14   4   0      161.91      155.15      9.49 o 
  15   4   0      162.30      171.38     12.30 o 
  16   4   0      189.38      222.83     13.89 o 
  17   4   0      121.80      157.05     12.93 o 
  18   4   0      117.47      129.04     25.78 o 
  19   4   0       79.08       68.87     10.81 o 
  20   4   0      170.42      174.28     29.30 o 
  21   4   0        0.38        1.13      7.60 o 
  22   4   0       69.27       57.59     11.16 o 
  23   4   0        4.33        3.47      9.00 o 
   1   5   0        2.29        7.47      4.80 o 
   2   5   0      364.37      384.26     23.22 o 
   3   5   0      329.56      320.93     12.89 o 
   4   5   0      148.39      172.27      7.80 o 
   5   5   0      364.94      367.34     11.58 o 
   6   5   0      673.65      699.81     15.87 o 
   7   5   0      219.10      203.74      9.46 o 
   8   5   0      902.56      895.71     30.05 o 
   9   5   0       26.29       42.19      9.05 o 
  10   5   0      347.55      336.95     12.38 o 
  11   5   0      754.66      747.54     35.69 o 
  12   5   0      342.74      377.93     16.94 o 
  13   5   0      856.57      852.43     25.61 o 
  14   5   0       20.89       18.49      7.63 o 
  15   5   0     1275.66     1317.12     33.04 o 
  16   5   0       44.86       56.76     10.27 o 
  17   5   0     1162.96     1190.71     32.64 o 
  18   5   0      288.65      242.64     16.92 o 
  19   5   0      435.78      407.25     20.74 o 
  20   5   0      703.08      702.02     26.89 o 
   0   6   0      180.41      225.04     18.13 o 
   1   6   0      382.58      333.79     15.33 o 
   2   6   0     3618.26     3455.22     48.73 o 
   3   6   0      721.83      762.33     25.21 o 
   4   6   0     1271.33     1298.41     23.74 o 
   5   6   0     2741.80     2798.86     36.30 o 
   6   6   0      823.01      844.95     22.40 o 
   7   6   0     2268.84     2213.43     34.05 o 
   8   6   0       15.95       17.29      7.94 o 
   9   6   0     1576.25     1522.78     41.40 o 
  10   6   0      171.06      189.38     31.86 o 
  11   6   0     1353.61     1396.93     34.05 o 
  12   6   0     1281.04     1284.21     33.13 o 
  13   6   0     1058.75     1104.14     31.76 o 
  14   6   0     1725.28     1739.82     40.04 o 
  15   6   0      189.25      209.47     21.91 o 
  16   6   0     1807.79     1813.83     51.10 o 
  17   6   0        5.55        7.39      9.08 o 
   1   7   0     1123.19     1217.06     48.63 o 
   2   7   0       66.65       71.18     14.05 o 
   3   7   0     2028.41     2039.70     32.88 o 
   4   7   0      275.98      310.76     13.89 o 
   5   7   0       72.92       98.07     11.82 o 
   6   7   0     1898.35     1831.94     70.91 o 
   7   7   0       29.90       32.24      9.36 o 
   8   7   0     1051.35     1039.41     30.82 o 
   9   7   0      381.93      375.02     19.87 o 
  10   7   0     1073.03     1055.49     50.63 o 
  11   7   0      558.19      545.63     31.65 o 
  12   7   0      637.84      643.13     26.00 o 
 -26   1   1        2.25       14.95      9.39 o 
 -25   1   1      287.71      339.38     19.18 o 
 -24   1   1       45.55       48.27      9.62 o 
 -23   1   1      398.30      418.52     19.55 o 
 -22   1   1      286.48      296.27     13.26 o 
 -21   1   1      497.72      501.23     13.51 o 
 -20   1   1      411.79      441.99     12.57 o 
 -19   1   1      307.82      297.65     11.51 o 
 -18   1   1      456.50      466.06     11.90 o 
 -17   1   1       57.16       59.66      5.84 o 
 -16   1   1     1191.51     1215.89     24.32 o 
 -15   1   1       21.73       35.48     11.22 o 
 -14   1   1      661.23      679.64     12.27 o 
 -13   1   1       59.55       74.19      4.94 o 
 -12   1   1      242.98      231.20      8.71 o 
 -11   1   1     4236.70     4240.55     31.95 o 
 -10   1   1     5698.32     6132.57     40.82 o 
  -9   1   1      224.29      286.47      6.72 o 
  -8   1   1      459.65      554.17      8.50 o 
  -7   1   1     2399.53     2110.09     17.42 o 
  -6   1   1     2717.87     2854.98     18.30 o 
  -5   1   1      453.78      548.64      8.26 o 
  -4   1   1     2309.92     2251.39     16.24 o 
  -3   1   1     1255.18     1128.73     16.35 o 
  -2   1   1      344.71      338.94      6.45 o 
  -1   1   1       58.71       70.69      7.97 o 
   0   1   1     8383.50     8422.93     63.66 o 
   1   1   1     1639.67     1660.25     13.44 o 
   2   1   1     3089.33     3252.62     20.17 o 
   3   1   1       77.80       80.88      2.31 o 
   4   1   1     6147.86     6321.10     36.66 o 
   5   1   1    10815.60    11002.27     60.43 o 
   6   1   1      914.78      951.56      9.99 o 
   7   1   1     3468.34     3466.94     37.34 o 
   8   1   1     2064.71     2116.23     17.92 o 
   9   1   1      228.00      196.27      5.67 o 
  10   1   1     6843.60     7131.76     45.57 o 
  11   1   1     2309.92     2337.42     21.30 o 
  12   1   1     1417.56     1370.33     16.02 o 
  13   1   1       31.34       31.94      3.92 o 
  14   1   1     2252.37     2262.43     24.97 o 
  15   1   1      744.54      749.78     14.16 o 
  16   1   1      371.42      376.01      9.99 o 
  17   1   1       13.24        9.69      4.53 o 
  18   1   1     1190.22     1219.07     18.46 o 
  19   1   1        3.15        4.40      4.83 o 
  20   1   1        9.75        7.72      8.59 o 
  21   1   1      228.04      239.97     12.23 o 
  22   1   1        9.18        5.52      6.50 o 
  23   1   1     1060.01     1067.97     23.99 o 
  24   1   1        7.48        7.91     14.44 o 
  25   1   1      335.39      366.81     20.63 o 
  26   1   1       58.84       59.43     17.19 o 
 -26   2   1      608.45      638.49     25.38 o 
 -25   2   1        9.99       15.18     13.31 o 
 -24   2   1     1035.25     1056.98     76.94 o 
 -23   2   1        0.22       -0.13      7.70 o 
 -22   2   1     1020.88      992.61     46.96 o 
 -21   2   1      266.22      277.10     15.93 o 
 -20   2   1     1106.84     1109.72     22.45 o 
 -19   2   1      641.34      675.45     17.36 o 
 -18   2   1      309.24      310.75     10.39 o 
 -17   2   1     2305.29     2300.97     26.04 o 
 -16   2   1      153.87      157.26      7.55 o 
 -15   2   1     3780.03     3789.91     33.47 o 
 -14   2   1      544.38      540.38     11.34 o 
 -13   2   1     4527.12     4558.29     36.20 o 
 -12   2   1     2162.87     2146.23     21.75 o 
 -11   2   1     1426.43     1391.81     16.42 o 
 -10   2   1     3405.77     3181.37     26.34 o 
  -9   2   1      606.67      749.42      9.44 o 
  -8   2   1    19226.96    19312.89     94.78 o 
  -7   2   1      140.97      137.63      4.06 o 
  -6   2   1     2160.58     2095.29     15.64 o 
  -5   2   1     7759.21     7961.72     46.22 o 
  -4   2   1     5054.42     5051.45     36.58 o 
  -3   2   1    11438.91    11387.22     71.83 o 
  -2   2   1      221.85      241.95      5.54 o 
  -1   2   1     1623.45     1721.57     20.38 o 
   0   2   1       99.03       91.20      4.64 o 
   1   2   1    21374.98    20823.91    320.16 o 
   2   2   1     1420.49     1432.12     14.79 o 
   3   2   1     8153.04     8258.77     47.99 o 
   4   2   1     2594.47     2532.48     21.24 o 
   5   2   1     4194.99     4447.46     29.80 o 
   6   2   1     3248.22     3197.16     23.80 o 
   7   2   1     1218.26     1212.73     13.09 o 
   8   2   1     9291.58     8985.05     89.02 o 
   9   2   1     1039.68     1083.43     13.26 o 
  10   2   1    12369.84    12650.09     80.35 o 
  11   2   1     1526.88     1476.85     16.90 o 
  12   2   1     3547.51     3325.17     33.34 o 
  13   2   1     7351.80     7646.18     52.79 o 
  14   2   1     2611.56     2679.56     26.11 o 
  15   2   1     3588.67     3565.35     50.33 o 
  16   2   1       26.95       33.95      5.09 o 
  17   2   1     2789.85     2818.60     35.19 o 
  18   2   1      313.81      311.08     12.91 o 
  19   2   1     2367.53     2398.51     33.73 o 
  20   2   1      535.36      562.87     17.21 o 
  21   2   1      277.22      288.98     13.47 o 
  22   2   1      505.45      504.14     36.37 o 
  23   2   1       82.96       77.91     11.26 o 
  24   2   1      262.15      268.37     16.81 o 
  25   2   1        3.36       -4.91      8.59 o 
  26   2   1      212.44      255.00     17.75 o 
 -24   3   1       26.16       34.02     12.74 o 
 -23   3   1      727.60      766.23     26.87 o 
 -22   3   1      392.74      400.44     19.81 o 
 -21   3   1      216.22      206.34     15.29 o 
 -20   3   1     2550.56     2502.74     45.44 o 
 -19   3   1      401.09      366.02     17.83 o 
 -18   3   1     3149.35     3136.51     49.39 o 
 -17   3   1      142.95      146.73      9.33 o 
 -16   3   1     3422.71     3394.82     44.10 o 
 -15   3   1     1074.31     1086.99     21.01 o 
 -14   3   1     3171.02     3248.55     30.77 o 
 -13   3   1     2494.07     2447.30     25.39 o 
 -12   3   1     2650.01     2565.88     25.67 o 
 -11   3   1     8285.86     8304.59     48.50 o 
 -10   3   1      274.32      288.44      8.68 o 
  -9   3   1     9433.50     9116.94     57.28 o 
  -8   3   1       38.24       56.45      3.49 o 
  -7   3   1    12731.35    12680.06    142.37 o 
  -6   3   1     3445.81     3465.36     27.05 o 
  -5   3   1     9906.40     9943.82     67.45 o 
  -4   3   1    10679.81    10768.21     71.82 o 
  -3   3   1     5704.41     5825.34     43.80 o 
  -2   3   1    15725.86    16001.20    179.45 o 
  -1   3   1     5411.38     5721.19     53.29 o 
   0   3   1    16911.50    16474.28    127.29 o 
   1   3   1     5357.86     5328.76     50.54 o 
   2   3   1    14458.01    14281.05    239.56 o 
   3   3   1     8315.83     8397.41     59.51 o 
   4   3   1     7712.72     7647.70     55.61 o 
   5   3   1    13438.11    13383.19     75.01 o 
   6   3   1     2304.68     2252.31     17.31 o 
   7   3   1    15388.42    15054.03     86.29 o 
   8   3   1      522.54      533.43     17.41 o 
   9   3   1     5857.35     5629.62     40.34 o 
  10   3   1      664.58      654.12     11.49 o 
  11   3   1     2716.83     2673.06     25.50 o 
  12   3   1     2266.54     2207.33     23.17 o 
  13   3   1      372.02      337.79      9.41 o 
  14   3   1     2171.38     2269.84     24.72 o 
  15   3   1        4.88        3.61      4.77 o 
  16   3   1     3446.27     3399.18     39.89 o 
  17   3   1      156.32      180.58     10.31 o 
  18   3   1     2813.17     2897.62     47.15 o 
  19   3   1     2241.31     2163.76     40.48 o 
  20   3   1      941.47      963.69     28.01 o 
  21   3   1      754.09      752.58     25.19 o 
  22   3   1      390.02      391.00     20.12 o 
  23   3   1     1510.12     1562.76     37.77 o 
  24   3   1        2.15        0.77      8.57 o 
 -23   4   1        1.47        5.80      9.18 o 
 -22   4   1      549.56      593.66     24.64 o 
 -21   4   1      883.88      915.57     36.84 o 
 -20   4   1      606.04      608.50     37.00 o 
 -19   4   1     1982.73     1996.79     41.63 o 
 -18   4   1      586.25      542.02     21.35 o 
 -17   4   1     1584.28     1635.18     35.85 o 
 -16   4   1        3.17       -0.68      6.07 o 
 -15   4   1     2891.81     2957.89     47.66 o 
 -14   4   1      826.84      824.32     18.36 o 
 -13   4   1     2637.57     2579.72     32.94 o 
 -12   4   1     3189.78     3033.89     67.86 o 
 -11   4   1     1000.81      960.45     19.94 o 
 -10   4   1     4987.04     4839.24     46.21 o 
  -9   4   1      400.93      415.24     17.88 o 
  -8   4   1     7686.31     7666.37     73.82 o 
  -7   4   1      681.47      721.57     11.97 o 
  -6   4   1     5665.78     5674.67     46.33 o 
  -5   4   1     3317.35     3274.03     31.63 o 
  -4   4   1     4841.05     4866.80     41.35 o 
  -3   4   1    18217.48    18339.72    117.81 o 
  -2   4   1     2444.56     2502.34     46.43 o 
  -1   4   1     2129.85     1960.76     28.76 o 
   0   4   1      382.04      392.07     10.55 o 
   1   4   1    13330.03    13099.45    115.14 o 
   2   4   1     5347.56     5565.61     56.47 o 
   3   4   1     5396.21     5568.04     56.71 o 
   4   4   1     8514.89     8659.45     65.28 o 
   5   4   1     2396.84     2517.86     22.76 o 
   6   4   1    10398.21    10368.88    139.62 o 
   7   4   1     1671.52     1655.80     22.34 o 
   8   4   1     9686.47     9598.37     92.49 o 
   9   4   1        7.57       11.31      4.26 o 
  10   4   1     6007.51     6077.18     45.80 o 
  11   4   1     1185.43     1167.23     17.17 o 
  12   4   1     2343.36     2343.59     31.40 o 
  13   4   1     3393.23     3325.94     40.32 o 
  14   4   1     1160.10     1170.97     22.33 o 
  15   4   1     2580.04     2479.76     33.94 o 
  16   4   1       93.51       73.48     10.01 o 
  17   4   1     2050.03     2141.72     41.08 o 
  18   4   1      414.41      380.19     18.80 o 
  19   4   1     2280.34     2264.99     44.61 o 
  20   4   1      911.40      912.68     28.26 o 
  21   4   1      385.71      405.05     41.56 o 
  22   4   1     1107.09     1127.46     42.56 o 
  23   4   1      133.04      126.69     14.40 o 
 -20   5   1      701.55      662.72     26.31 o 
 -19   5   1      403.68      410.50     21.02 o 
 -18   5   1     1454.84     1523.31     37.36 o 
 -17   5   1        7.14        3.11      8.00 o 
 -16   5   1     1541.85     1532.86     36.00 o 
 -15   5   1      133.29      148.13     12.59 o 
 -14   5   1     1812.67     1779.91     37.37 o 
 -13   5   1      656.81      679.19     29.45 o 
 -12   5   1      677.02      691.75     17.36 o 
 -11   5   1     5588.33     5637.36     70.56 o 
 -10   5   1      573.00      591.20     15.85 o 
  -9   5   1     2371.78     2365.93     31.80 o 
  -8   5   1       49.57       56.95      7.89 o 
  -7   5   1     3117.20     3157.17     36.68 o 
  -6   5   1     3815.44     3757.26     40.23 o 
  -5   5   1     2890.58     2957.53     32.22 o 
  -4   5   1     4657.38     4740.15     59.19 o 
  -3   5   1     1109.51     1182.97     19.28 o 
  -2   5   1     2763.60     2794.95     39.35 o 
  -1   5   1      468.14      495.71     15.86 o 
   0   5   1     4744.49     4763.19     54.72 o 
   1   5   1      497.42      540.31     14.73 o 
   2   5   1     2437.47     2429.63     35.70 o 
   3   5   1     1154.89     1229.97     20.39 o 
   4   5   1     1326.11     1293.21     21.07 o 
   5   5   1     1797.12     1924.04     30.10 o 
   6   5   1      240.13      285.20     10.52 o 
   7   5   1     3639.28     3675.16     53.53 o 
   8   5   1       27.47       41.19      5.90 o 
   9   5   1      881.27      891.17     29.35 o 
  10   5   1     4660.47     4442.42     59.73 o 
  11   5   1     2903.94     2859.16     46.72 o 
  12   5   1     4504.19     4496.92     61.97 o 
  13   5   1     1952.95     1928.35     38.82 o 
  14   5   1     1918.89     1845.79     38.33 o 
  15   5   1       91.73       85.21     11.00 o 
  16   5   1     1981.08     1883.05     40.50 o 
  17   5   1       13.01       11.58      8.81 o 
  18   5   1     1780.33     1750.30     40.37 o 
  19   5   1     1164.22     1179.26     33.84 o 
  20   5   1      106.96       88.83     12.95 o 
 -17   6   1      315.41      285.23     35.27 o 
 -16   6   1       18.93       18.60      9.11 o 
 -15   6   1      197.02      196.65     27.36 o 
 -14   6   1      810.12      858.82     28.30 o 
 -13   6   1      911.14      825.68     36.58 o 
 -12   6   1      875.33      789.78     26.26 o 
 -11   6   1      334.42      312.32     25.99 o 
 -10   6   1      766.55      821.92     25.85 o 
  -9   6   1      417.89      411.03     28.20 o 
  -8   6   1     1543.02     1535.67     26.91 o 
  -7   6   1      180.40      190.77     12.99 o 
  -6   6   1       54.39       57.70     11.72 o 
  -5   6   1     1107.63     1125.21     26.64 o 
  -4   6   1     1539.89     1555.27     49.32 o 
  -3   6   1     2767.23     2725.72     42.68 o 
  -2   6   1        3.70       11.64      6.53 o 
  -1   6   1     1303.56     1371.58     53.14 o 
   0   6   1      701.21      626.15     20.05 o 
   1   6   1     2973.93     2952.99     44.19 o 
   2   6   1     2794.34     2732.84     42.45 o 
   3   6   1     1621.24     1641.72     39.36 o 
   4   6   1     2041.49     2049.89     30.03 o 
   5   6   1      923.86      856.53     19.34 o 
   6   6   1     1529.53     1537.95     25.97 o 
   7   6   1      101.36      122.72     21.70 o 
   8   6   1     1929.08     1889.39     38.10 o 
   9   6   1        0.46        5.63     10.01 o 
  10   6   1      855.08      863.32     26.53 o 
  11   6   1      598.66      607.52     22.99 o 
  12   6   1      416.74      407.54     19.97 o 
  13   6   1     1116.92     1088.37     31.08 o 
  14   6   1      839.45      820.40     27.70 o 
  15   6   1      322.73      348.83     19.77 o 
  16   6   1      188.58      225.33     32.02 o 
  17   6   1      725.07      706.81     30.29 o 
 -12   7   1      247.83      278.33     20.28 o 
 -11   7   1      396.51      408.80     20.98 o 
 -10   7   1        9.35        9.29      8.59 o 
  -9   7   1      199.04      226.51     16.47 o 
  -8   7   1       47.33       50.39      9.80 o 
  -7   7   1      178.42      187.28     14.89 o 
  -6   7   1      140.83      145.44     10.65 o 
  -5   7   1        3.88        6.84      6.45 o 
  -4   7   1      597.08      561.06     21.05 o 
  -3   7   1       10.28       16.14      8.21 o 
  -2   7   1       11.33       12.44      8.39 o 
  -1   7   1        1.67       -5.69      7.19 o 
   0   7   1      321.51      309.58     16.82 o 
   1   7   1      163.07      160.78     11.17 o 
   2   7   1      101.26      100.99     11.50 o 
   3   7   1      615.82      584.28     18.00 o 
   4   7   1      174.11      164.69     22.64 o 
   5   7   1      551.31      559.21     30.13 o 
   6   7   1      326.66      330.68     18.12 o 
   7   7   1      352.33      374.20     19.41 o 
   8   7   1      108.60      109.56     14.20 o 
   9   7   1      615.99      586.53     24.01 o 
  10   7   1        0.40       16.64     22.06 o 
  11   7   1      194.00      191.80     17.35 o 
  12   7   1       69.77       60.24     11.58 o 
 -26   0   2       28.67       34.48     14.26 o 
 -25   0   2      577.12      608.25     31.86 o 
 -24   0   2       44.12       75.68     15.51 o 
 -23   0   2     2022.65     2054.20     55.03 o 
 -22   0   2      809.73      843.79     25.05 o 
 -21   0   2     3488.83     3554.72     51.81 o 
 -20   0   2        5.04        5.39     11.22 o 
 -19   0   2        9.68       11.59      8.86 o 
 -18   0   2     3010.77     3010.81     43.84 o 
 -17   0   2     1041.60     1167.59     25.53 o 
 -16   0   2     1932.65     1892.90     31.68 o 
 -15   0   2     3720.32     3782.93     68.29 o 
 -14   0   2     5067.59     4882.14     66.77 o 
 -13   0   2     5263.36     5023.15     53.66 o 
 -12   0   2    19322.90    20527.31    160.91 o 
 -11   0   2    35827.16    37442.95    275.14 o 
 -10   0   2      522.09      544.29     13.43 o 
  -9   0   2    13926.18    13735.35    276.04 o 
  -8   0   2        1.68       -4.41      2.94 o 
  -7   0   2    27799.31    27297.73    203.04 o 
  -6   0   2     5875.21     5703.89     99.73 o 
  -4   0   2       30.75       41.51      5.24 o 
  -1   0   2     6249.20     6214.58     69.28 o 
   0   0   2    17827.60    17739.70    189.72 o 
   1   0   2     1997.39     2029.46     26.52 o 
   2   0   2     7645.25     8048.31     84.43 o 
   3   0   2      844.36      682.08      9.70 o 
   4   0   2     4997.79     5285.35     43.73 o 
   5   0   2     7101.72     6553.11     53.78 o 
   6   0   2      102.77       95.06     10.06 o 
   7   0   2    16693.66    15738.13    119.71 o 
   8   0   2     1089.59     1223.17     17.56 o 
   9   0   2     8250.21     7826.13     67.41 o 
  10   0   2     2415.56     2453.19     29.42 o 
  11   0   2     8123.95     8037.14    108.07 o 
  12   0   2     4506.19     4539.07     47.42 o 
  13   0   2      799.28      758.28     23.48 o 
  14   0   2     1911.52     1964.10     29.34 o 
  15   0   2       66.04       59.37      7.06 o 
  16   0   2     4700.98     4806.67     54.62 o 
  17   0   2       35.23       27.13      9.54 o 
  18   0   2     6473.97     6395.74     69.17 o 
  19   0   2     1399.61     1486.51     29.67 o 
  20   0   2     1934.57     1950.66     34.96 o 
  21   0   2     1639.09     1795.61     55.55 o 
  22   0   2        2.53        6.39     13.10 o 
  23   0   2     4404.19     4474.00     95.49 o 
  24   0   2       26.53       62.26     16.88 o 
  25   0   2     1172.80     1160.01     48.32 o 
  26   0   2       76.45       80.29     19.39 o 
 -26   1   2      200.56      246.32     23.90 o 
 -25   1   2      104.45       96.64     16.25 o 
 -24   1   2      659.21      703.47     19.88 o 
 -23   1   2      426.78      448.24     16.44 o 
 -22   1   2     1526.42     1583.25     27.88 o 
 -21   1   2      850.03      940.23     21.16 o 
 -20   1   2       18.07       12.42      6.62 o 
 -19   1   2     2815.38     2809.14     30.57 o 
 -18   1   2      883.27      859.09     15.98 o 
 -17   1   2     4029.70     4082.58     36.52 o 
 -16   1   2      190.86      174.44      7.90 o 
 -15   1   2    10260.37    10393.00     78.35 o 
 -14   1   2     3412.38     3268.03     29.36 o 
 -13   1   2     8269.37     8298.65     54.89 o 
 -12   1   2    11041.38    11330.18     80.22 o 
 -11   1   2     7328.36     7755.52     50.19 o 
 -10   1   2    25583.61    25915.93    137.95 o 
  -9   1   2     5115.78     5459.14     36.66 o 
  -8   1   2    44288.03    43667.95    225.94 o 
  -7   1   2     1544.60     1534.34     12.73 o 
  -6   1   2    48292.94    45254.72    293.88 o 
  -5   1   2     1532.55     1436.53     15.23 o 
  -4   1   2    18107.44    17994.04    133.25 o 
  -3   1   2    42191.57    40199.66    413.53 o 
  -2   1   2    10302.48    10328.58     64.22 o 
  -1   1   2    34221.16    32463.01    320.97 o 
   0   1   2     1486.62     1521.82     13.16 o 
   1   1   2    24980.47    23946.85    205.30 o 
   2   1   2    15547.42    16135.83     98.29 o 
   3   1   2    44815.60    42782.35    352.93 o 
   4   1   2       12.29       27.10      2.60 o 
   5   1   2     1412.37     1350.55     14.96 o 
   6   1   2     1279.58     1566.53     17.07 o 
   7   1   2     2365.56     2472.67     38.19 o 
   8   1   2    14361.84    13968.01    114.14 o 
   9   1   2     1324.60     1345.86     19.43 o 
  10   1   2    21140.32    21337.25    115.27 o 
  11   1   2     1393.72     1375.68     15.35 o 
  12   1   2     2075.68     2028.51     20.42 o 
  13   1   2     6169.79     6122.37     43.01 o 
  14   1   2       88.07       79.79      5.23 o 
  15   1   2     6548.79     6542.28     51.24 o 
  16   1   2      278.46      273.15      8.94 o 
  17   1   2     3156.97     3127.58     30.10 o 
  18   1   2      161.83      167.12     14.05 o 
  19   1   2     9819.10     9973.91     82.52 o 
  20   1   2    10332.60    10669.05    106.09 o 
  21   1   2       96.47      109.82      9.90 o 
  22   1   2      854.31      870.47     21.30 o 
  23   1   2      207.83      217.25     12.76 o 
  24   1   2     2031.91     1989.69     44.05 o 
  25   1   2       11.33       12.89     10.79 o 
  26   1   2     1399.80     1505.82     64.99 o 
 -26   2   2       56.45       63.94     11.53 o 
 -25   2   2      101.86      132.01     14.45 o 
 -24   2   2       15.67       34.52     10.64 o 
 -23   2   2      476.77      513.09     21.34 o 
 -22   2   2      200.32      244.78     25.63 o 
 -21   2   2      231.68      269.51     12.63 o 
 -20   2   2      670.18      696.49     18.62 o 
 -19   2   2       66.27       67.02      7.80 o 
 -18   2   2     2978.12     2968.13     36.59 o 
 -17   2   2        0.12       -0.45      4.96 o 
 -16   2   2     2975.28     3069.61     35.69 o 
 -15   2   2       92.77      106.64      8.01 o 
 -14   2   2     3900.72     3956.75     33.72 o 
 -13   2   2       11.78       48.36      9.48 o 
 -12   2   2    13043.39    13682.78     81.50 o 
 -11   2   2     4545.74     4694.01     35.26 o 
 -10   2   2      425.82      520.96     11.92 o 
  -9   2   2       21.31       62.70      3.46 o 
  -8   2   2     3802.75     4008.83     39.98 o 
  -7   2   2     7892.04     7896.84     43.03 o 
  -6   2   2     1433.61     1352.74     13.11 o 
  -5   2   2     1438.56     1354.56     15.57 o 
  -4   2   2     3114.31     2939.76     25.68 o 
  -3   2   2     9119.78     9459.80     62.08 o 
  -2   2   2    29148.63    28543.09    402.37 o 
  -1   2   2     6340.39     6559.98     45.22 o 
   0   2   2     2928.92     2669.41     43.45 o 
   1   2   2      934.80      997.21     11.74 o 
   2   2   2       20.08       66.34      3.25 o 
   3   2   2      772.93      785.84     10.73 o 
   4   2   2      438.79      385.73      6.25 o 
   5   2   2     2474.16     2261.21     18.23 o 
   6   2   2      239.27      206.33      5.02 o 
   7   2   2     3808.10     3677.90     26.86 o 
   8   2   2     2333.99     2427.88     20.63 o 
   9   2   2     9371.94     9239.62     56.47 o 
  10   2   2       59.44       53.66      4.13 o 
  11   2   2     2986.96     3059.56     26.01 o 
  12   2   2     1576.03     1562.33     18.53 o 
  13   2   2       24.13       39.56      7.85 o 
  14   2   2     2596.35     2644.39     25.66 o 
  15   2   2       12.06       23.88      5.70 o 
  16   2   2     2835.27     2819.61     34.62 o 
  17   2   2       81.20       80.63      9.51 o 
  18   2   2     5902.55     6000.83     58.16 o 
  19   2   2     1101.30     1080.90     22.95 o 
  20   2   2     1582.73     1582.11     27.85 o 
  21   2   2     1117.02     1099.40     23.81 o 
  22   2   2      333.30      344.69     14.80 o 
  23   2   2      580.99      595.76     18.91 o 
  24   2   2       98.27       91.86      9.98 o 
  25   2   2      167.70      190.96     43.66 o 
 -24   3   2      107.69       94.87     12.77 o 
 -23   3   2      120.24      129.34     24.47 o 
 -22   3   2      324.44      326.44     18.25 o 
 -21   3   2      272.81      346.00     31.24 o 
 -20   3   2       32.45       38.33     12.37 o 
 -19   3   2      200.40      194.11     11.36 o 
 -18   3   2      254.00      221.89     12.55 o 
 -17   3   2      375.25      397.70     13.79 o 
 -16   3   2        3.48        8.41      5.50 o 
 -15   3   2      203.57      228.39     10.63 o 
 -14   3   2     1126.22     1105.89     20.82 o 
 -13   3   2      714.67      693.09     15.70 o 
 -12   3   2     1154.02     1173.55     14.12 o 
 -11   3   2      338.16      364.78      7.89 o 
 -10   3   2     3998.35     4234.12     29.54 o 
  -9   3   2      927.92     1020.20     14.16 o 
  -8   3   2     2032.77     2050.05     20.80 o 
  -7   3   2      174.83      177.74      6.87 o 
  -6   3   2     6910.40     7207.46     53.53 o 
  -5   3   2      196.12      187.60      6.69 o 
  -4   3   2     7720.86     8220.61     58.55 o 
  -3   3   2     5085.18     5293.07     41.46 o 
  -2   3   2       10.84       12.72      2.91 o 
  -1   3   2     1830.60     1816.71     24.58 o 
   0   3   2     1566.22     1741.55     30.40 o 
   1   3   2       23.34        4.01      3.29 o 
   2   3   2     6233.01     6485.50     48.39 o 
   3   3   2     1240.74     1309.01     16.45 o 
   4   3   2     1771.21     1659.99     18.96 o 
   5   3   2        2.28        8.59      2.32 o 
   6   3   2       96.25      112.77      4.77 o 
   7   3   2      222.73      180.67      5.84 o 
   8   3   2     1402.48     1392.56     15.96 o 
   9   3   2       54.69       61.65      4.34 o 
  10   3   2     1401.04     1418.34     17.04 o 
  11   3   2      725.82      784.64     15.28 o 
  12   3   2      184.62      187.85      7.27 o 
  13   3   2      418.41      400.25     12.18 o 
  14   3   2      192.16      223.18      9.99 o 
  15   3   2      195.28      217.89     13.98 o 
  16   3   2      285.49      268.37     11.48 o 
  17   3   2       25.19       19.90      6.13 o 
  18   3   2      980.17     1001.98     21.83 o 
  19   3   2     2299.31     2337.30     34.75 o 
  20   3   2     2590.81     2587.35     37.54 o 
  21   3   2        1.47       -1.69      6.62 o 
  22   3   2       82.86       84.92     11.74 o 
  23   3   2        0.67       -8.43     11.06 o 
  24   3   2      195.32      211.15     17.71 o 
 -23   4   2       54.76       49.27     11.08 o 
 -22   4   2        0.02      -11.54      7.77 o 
 -21   4   2       41.12       46.96     10.30 o 
 -20   4   2      114.82      128.21     12.97 o 
 -19   4   2      133.73      120.98     12.61 o 
 -18   4   2        0.60       19.15      8.34 o 
 -17   4   2      134.51      131.32     12.22 o 
 -16   4   2        0.36        8.49      6.11 o 
 -15   4   2       17.56       17.81      5.75 o 
 -14   4   2       44.36       45.48      6.54 o 
 -13   4   2       74.84       69.35     10.61 o 
 -12   4   2      647.57      605.90     16.71 o 
 -11   4   2     4492.40     4476.35     45.17 o 
 -10   4   2       13.80       30.32      4.59 o 
  -9   4   2      267.11      277.29     11.95 o 
  -8   4   2        0.45        2.38      3.11 o 
  -7   4   2      253.41      258.33      8.78 o 
  -6   4   2      128.93      126.12      6.36 o 
  -5   4   2       66.99       75.94      5.36 o 
  -4   4   2       28.12       54.92      5.26 o 
  -3   4   2      865.07     1062.22     22.04 o 
  -2   4   2     1941.46     2003.69     23.68 o 
  -1   4   2     1635.47     1818.44     27.67 o 
   0   4   2      290.19      325.23     11.29 o 
   1   4   2      197.93      226.05      9.79 o 
   2   4   2      341.10      301.62      9.11 o 
   3   4   2     1619.64     1732.71     28.16 o 
   4   4   2        4.96       25.61      5.02 o 
   5   4   2     1097.41     1103.98     17.23 o 
   6   4   2      903.86      945.11     15.95 o 
   7   4   2      127.80      124.90      7.08 o 
   8   4   2     1275.15     1287.68     40.81 o 
   9   4   2       32.95       37.75      4.25 o 
  10   4   2      684.23      682.88     16.41 o 
  11   4   2       48.90       52.23      7.10 o 
  12   4   2       60.29       56.56      8.51 o 
  13   4   2       39.26       34.12      6.10 o 
  14   4   2      337.75      323.26     12.61 o 
  15   4   2       26.18       29.67      8.05 o 
  16   4   2       64.84       86.27      8.55 o 
  17   4   2       56.40       59.78      8.00 o 
  18   4   2      351.83      357.46     14.63 o 
  19   4   2      117.58      121.87     20.87 o 
  20   4   2       25.93       23.63     11.32 o 
  21   4   2       31.26       35.91     10.26 o 
  22   4   2       20.74       17.54      9.43 o 
  23   4   2       21.22       16.07      9.91 o 
 -20   5   2      354.13      364.14     20.38 o 
 -19   5   2      350.87      314.19     18.97 o 
 -18   5   2        0.15       13.35      8.41 o 
 -17   5   2      305.67      292.92     16.92 o 
 -16   5   2        1.09       13.42      7.52 o 
 -15   5   2      406.47      425.34     29.40 o 
 -14   5   2      224.19      204.42     14.19 o 
 -13   5   2      861.94      842.14     19.88 o 
 -12   5   2       42.31       42.29      6.82 o 
 -11   5   2      247.75      241.01     11.20 o 
 -10   5   2     1049.58     1001.63     33.43 o 
  -9   5   2      688.18      733.31     17.40 o 
  -8   5   2      250.12      272.51     15.12 o 
  -7   5   2     2205.13     2215.73     35.90 o 
  -6   5   2     1409.23     1364.95     21.23 o 
  -5   5   2      718.42      661.21     14.62 o 
  -4   5   2      100.47      114.07      8.79 o 
  -3   5   2      107.82      117.87      7.16 o 
  -2   5   2      234.74      212.39      8.82 o 
  -1   5   2     1558.56     1563.15     38.62 o 
   0   5   2        4.20       15.77     11.63 o 
   1   5   2      704.09      701.64     21.12 o 
   2   5   2      499.65      543.80     13.48 o 
   3   5   2     1242.41     1244.73     20.38 o 
   4   5   2     1520.93     1562.44     34.38 o 
   5   5   2      501.03      484.76     19.42 o 
   6   5   2     4174.86     4132.24     41.73 o 
   7   5   2       56.85       54.70      6.52 o 
   8   5   2     5654.85     5757.98     69.06 o 
   9   5   2      375.96      355.48     16.48 o 
  10   5   2      362.57      362.20     16.74 o 
  11   5   2      267.32      259.01     15.39 o 
  12   5   2     2431.68     2474.76     43.95 o 
  13   5   2        1.55        9.24      7.57 o 
  14   5   2        0.77        4.14      7.28 o 
  15   5   2      983.05      990.00     22.73 o 
  16   5   2        2.02       -1.71      6.40 o 
  17   5   2      741.02      784.40     27.02 o 
  18   5   2      615.27      586.28     24.14 o 
  19   5   2      102.97      109.71     13.30 o 
  20   5   2      147.82      143.65     14.72 o 
 -17   6   2       47.74       24.78      9.10 o 
 -16   6   2      680.16      692.41     26.01 o 
 -15   6   2        9.73       -1.04      6.78 o 
 -14   6   2      464.63      432.62     20.40 o 
 -13   6   2      232.26      229.08     15.75 o 
 -12   6   2       33.85       50.32      9.82 o 
 -11   6   2      301.45      323.23     13.84 o 
 -10   6   2      472.68      417.14     24.11 o 
  -9   6   2     1737.32     1623.55     42.60 o 
  -8   6   2       46.50       48.65      9.86 o 
  -7   6   2      654.00      680.29     17.81 o 
  -6   6   2      328.31      333.77     16.09 o 
  -5   6   2      589.74      618.02     20.01 o 
  -4   6   2     1000.80      972.82     24.79 o 
  -3   6   2       65.19       66.15      7.01 o 
  -2   6   2      321.52      364.95     12.63 o 
  -1   6   2        0.71       14.84      6.95 o 
   0   6   2     4686.37     4593.74     58.12 o 
   1   6   2      662.09      673.16     17.30 o 
   2   6   2     3512.52     3402.57     39.82 o 
   3   6   2     1476.13     1424.55     40.41 o 
   4   6   2     1614.53     1703.63     23.81 o 
   5   6   2     2612.46     2673.05    103.30 o 
   6   6   2      133.60      146.28     11.92 o 
   7   6   2     2668.16     2649.19     45.77 o 
   8   6   2        9.66       20.89      7.94 o 
   9   6   2     1864.91     1888.34     38.80 o 
  10   6   2      302.20      287.38     16.70 o 
  11   6   2      886.92      950.05     40.88 o 
  12   6   2      794.76      760.31     25.80 o 
  13   6   2      818.13      729.82     25.98 o 
  14   6   2      653.78      653.46     35.79 o 
  15   6   2       15.89       31.97      9.56 o 
  16   6   2      980.23      959.93     30.84 o 
  17   6   2      362.00      358.49     20.92 o 
 -12   7   2      879.03      934.85     31.00 o 
 -11   7   2      365.84      381.94     20.63 o 
 -10   7   2      771.95      770.38     27.61 o 
  -9   7   2       79.14       83.35     11.36 o 
  -8   7   2     1596.29     1583.02     37.29 o 
  -7   7   2      461.84      458.05     16.75 o 
  -6   7   2     1404.69     1392.82     27.67 o 
  -5   7   2     1183.36     1243.60     30.94 o 
  -4   7   2      575.79      662.46     22.87 o 
  -3   7   2     1903.95     1974.57     43.18 o 
  -2   7   2      782.37      780.39     24.79 o 
  -1   7   2     2945.77     3145.61     41.22 o 
   0   7   2       35.43       64.68     11.58 o 
   1   7   2     3015.27     3111.50     65.79 o 
   2   7   2      722.25      683.65     27.72 o 
   3   7   2     2274.70     2295.69     44.24 o 
   4   7   2     1922.77     2074.33     42.24 o 
   5   7   2      635.99      665.15     27.46 o 
   6   7   2     2646.77     2589.37     47.65 o 
   7   7   2        4.39       20.49      9.10 o 
   8   7   2     2057.43     2072.17     63.52 o 
   9   7   2      380.92      420.40     48.79 o 
  10   7   2      858.46      843.42     28.81 o 
  11   7   2      720.01      722.12     55.81 o 
  12   7   2      643.45      646.82     36.48 o 
 -26   1   3        1.25        3.04     11.22 o 
 -25   1   3      384.38      381.80     31.34 o 
 -24   1   3        6.46        4.62     14.20 o 
 -23   1   3      340.15      332.29     14.56 o 
 -22   1   3       83.97      112.11     12.36 o 
 -21   1   3      754.31      734.07     18.97 o 
 -20   1   3      117.41      147.01     11.95 o 
 -19   1   3      295.51      291.49     12.38 o 
 -18   1   3        1.15       11.89      5.43 o 
 -17   1   3      540.45      536.72     14.72 o 
 -16   1   3     1723.84     1741.28     21.59 o 
 -15   1   3       35.56       42.67      5.32 o 
 -14   1   3       80.87       84.10      5.71 o 
 -13   1   3      515.53      493.45     10.74 o 
 -12   1   3      791.24      752.36     11.99 o 
 -11   1   3       40.30       34.79      3.83 o 
 -10   1   3        2.90        3.83      3.22 o 
  -9   1   3      328.04      329.00      6.28 o 
  -8   1   3      221.65      232.41      5.18 o 
  -7   1   3      163.85      213.06      6.89 o 
  -6   1   3      180.59      212.12      6.37 o 
  -5   1   3       33.41       52.44      3.68 o 
  -4   1   3     2179.74     2179.49     20.43 o 
  -3   1   3      123.61       97.15      4.19 o 
  -2   1   3     2243.72     2241.34     19.64 o 
  -1   1   3     8535.56     8602.81     55.38 o 
   0   1   3    19033.91    18534.24     97.43 o 
   1   1   3     9914.24     9917.51     71.51 o 
   2   1   3    29908.55    29398.47    177.20 o 
   3   1   3      430.45      393.19      7.33 o 
   4   1   3     5375.81     5237.07     38.75 o 
   5   1   3     6938.56     7044.33     50.06 o 
   6   1   3     2527.15     2521.38     25.84 o 
   7   1   3      580.31      580.29     15.20 o 
   8   1   3     1597.54     1614.08     19.04 o 
   9   1   3     1458.93     1322.49     17.66 o 
  10   1   3      803.57      804.31     10.52 o 
  11   1   3       29.80       13.00      3.00 o 
  12   1   3     4725.90     4682.31     34.38 o 
  13   1   3      884.48      898.39     16.37 o 
  14   1   3      590.33      544.59     10.51 o 
  15   1   3       10.60        0.99      3.42 o 
  16   1   3     1257.52     1221.96     21.28 o 
  17   1   3      139.96      157.64      9.26 o 
  18   1   3      664.29      681.55     17.52 o 
  19   1   3        1.10        8.15      8.07 o 
  20   1   3      442.26      457.46     15.14 o 
  21   1   3      115.40      135.02     16.90 o 
  22   1   3       30.93       29.40     10.41 o 
  23   1   3      266.28      276.79     18.21 o 
  24   1   3        4.63       16.71      9.86 o 
  25   1   3      100.08       81.68     13.84 o 
  26   1   3       26.55       16.55     11.20 o 
 -25   2   3        0.00       18.42      9.85 o 
 -24   2   3      354.90      376.66     37.89 o 
 -23   2   3      103.38      125.75     10.44 o 
 -22   2   3      568.61      579.91     18.00 o 
 -21   2   3      645.40      661.10     21.66 o 
 -20   2   3      581.73      561.57     16.85 o 
 -19   2   3      614.04      614.85     17.00 o 
 -18   2   3       50.64       61.91      7.32 o 
 -17   2   3     2149.86     2122.76     46.52 o 
 -16   2   3        0.92       24.79     21.90 o 
 -15   2   3     2253.18     2268.56     29.77 o 
 -14   2   3     1384.89     1403.81     22.15 o 
 -13   2   3      930.78      918.97     19.05 o 
 -12   2   3     5573.64     5705.00     41.27 o 
 -11   2   3     3499.99     3873.37     27.41 o 
 -10   2   3     7990.19     7568.14     43.83 o 
  -9   2   3      243.67      305.11      6.23 o 
  -8   2   3    12277.76    12370.82     63.82 o 
  -7   2   3      386.01      326.55      9.72 o 
  -6   2   3     2434.84     2390.58     23.91 o 
  -5   2   3     5153.35     5002.60     39.14 o 
  -4   2   3      112.75       95.76      4.66 o 
  -3   2   3    11969.09    11865.81     76.75 o 
  -2   2   3      283.67      271.17      5.31 o 
  -1   2   3     6402.56     6502.46     39.25 o 
   0   2   3     2717.48     2793.21     22.98 o 
   1   2   3     7101.42     6775.27     46.39 o 
   2   2   3     1713.64     1736.09     17.35 o 
   3   2   3      503.79      447.08      7.33 o 
   4   2   3     6643.08     6663.38     40.84 o 
   5   2   3      443.35      416.42     19.39 o 
   6   2   3     8620.72     8698.51     79.68 o 
   7   2   3     1650.73     1614.71     20.08 o 
   8   2   3     6887.06     6932.44     54.19 o 
   9   2   3     2080.43     2115.26     24.88 o 
  10   2   3     8563.67     8896.16     69.51 o 
  11   2   3      277.18      279.13     22.53 o 
  12   2   3     1429.96     1430.52     21.51 o 
  13   2   3     4196.80     4235.67     42.14 o 
  14   2   3      445.24      427.78     12.88 o 
  15   2   3     4879.72     4774.54     47.56 o 
  16   2   3       35.63       34.43      7.08 o 
  17   2   3     1497.98     1488.91     25.48 o 
  18   2   3      561.20      555.68     16.19 o 
  19   2   3      958.34      962.52     21.42 o 
  20   2   3     1068.11     1047.60     22.91 o 
  21   2   3       21.59       14.64      6.47 o 
  22   2   3     1200.71     1189.40     25.59 o 
  23   2   3       68.84       62.02      9.06 o 
  24   2   3      776.81      773.15     28.07 o 
  25   2   3      223.53      246.70     18.79 o 
 -24   3   3       42.44       57.16     11.21 o 
 -23   3   3      776.96      822.91     27.79 o 
 -22   3   3      359.00      358.26     19.34 o 
 -21   3   3     1046.25     1009.66     29.26 o 
 -20   3   3     1412.56     1378.14     29.60 o 
 -19   3   3       31.06       23.86      7.27 o 
 -18   3   3     3090.49     2981.09     54.99 o 
 -17   3   3        0.63       -3.86     10.85 o 
 -16   3   3     3286.20     3277.01     56.75 o 
 -15   3   3      483.76      512.82     14.84 o 
 -14   3   3     3145.45     3191.34     37.13 o 
 -13   3   3     1179.47     1201.55     17.42 o 
 -12   3   3      619.90      625.91     12.41 o 
 -11   3   3     6935.79     6745.65     48.55 o 
 -10   3   3       21.44       34.82     11.51 o 
  -9   3   3     9311.86     9229.62     59.81 o 
  -8   3   3     1397.21     1381.51     22.87 o 
  -7   3   3    11839.15    11889.69     82.00 o 
  -6   3   3     4744.17     4888.64     41.21 o 
  -5   3   3    18148.25    18151.99    115.68 o 
  -4   3   3     6494.86     6375.15     49.02 o 
  -3   3   3    10972.87    11127.83     75.62 o 
  -2   3   3    18067.77    18170.53    114.69 o 
  -1   3   3     1734.10     1864.24     17.69 o 
   0   3   3    20751.22    20920.77    134.17 o 
   1   3   3      157.65      240.66     10.82 o 
   2   3   3     6518.91     6321.83     41.51 o 
   3   3   3     4183.38     4356.38     35.95 o 
   4   3   3     7169.14     7333.57     53.49 o 
   5   3   3    13236.90    13113.12     76.06 o 
   6   3   3      758.41      789.04     11.17 o 
   7   3   3    16699.87    16560.48    111.84 o 
   8   3   3       10.83       23.28      3.59 o 
   9   3   3     7701.92     7458.73     60.88 o 
  10   3   3      948.02      982.93     13.85 o 
  11   3   3     6826.57     6906.03     59.29 o 
  12   3   3     1800.57     1825.54     45.96 o 
  13   3   3     1453.18     1526.35     24.31 o 
  14   3   3     1926.87     1839.10     27.53 o 
  15   3   3      287.30      280.87     11.56 o 
  16   3   3     3861.56     3942.21     77.02 o 
  17   3   3      247.49      267.44     12.39 o 
  18   3   3      778.32      827.77     20.16 o 
  19   3   3      136.05      168.67     12.94 o 
  20   3   3     1081.10     1085.39     24.15 o 
  21   3   3     1633.38     1613.72     30.10 o 
  22   3   3      349.26      346.05     15.37 o 
  23   3   3      756.83      778.91     29.82 o 
  24   3   3        1.41        6.41      8.76 o 
 -22   4   3      496.41      511.40     23.16 o 
 -21   4   3     1386.95     1406.03     38.63 o 
 -20   4   3      219.23      243.19     25.94 o 
 -19   4   3     1791.66     1838.53     41.14 o 
 -18   4   3        6.58        2.82      6.13 o 
 -17   4   3     4622.96     4233.56     61.32 o 
 -16   4   3       31.73       42.08      7.42 o 
 -15   4   3     3120.16     3124.43     60.44 o 
 -14   4   3     1485.67     1474.87     25.51 o 
 -13   4   3     1282.86     1213.52     22.55 o 
 -12   4   3     2495.97     2391.56     36.33 o 
 -11   4   3     1501.86     1530.58     20.34 o 
 -10   4   3     6256.62     6267.08     85.33 o 
  -9   4   3      335.00      342.92      9.76 o 
  -8   4   3     7058.17     7074.06     96.25 o 
  -7   4   3      494.70      514.24     13.89 o 
  -6   4   3     3035.35     3062.80     32.08 o 
  -5   4   3     5683.93     5649.52     47.93 o 
  -4   4   3     2859.95     2812.80     29.99 o 
  -3   4   3     8000.38     8043.87     61.53 o 
  -2   4   3      597.43      634.57     13.22 o 
  -1   4   3     9811.49     9914.03     71.89 o 
   0   4   3      127.99      137.29      6.84 o 
   1   4   3     8052.94     7858.45     59.89 o 
   2   4   3     1318.43     1275.38     18.48 o 
   3   4   3      803.49      799.33     19.00 o 
   4   4   3    10410.97    10636.02     76.19 o 
   5   4   3     1746.79     1806.56     22.54 o 
   6   4   3     5786.41     5651.54     47.49 o 
   7   4   3        6.44       16.38      4.21 o 
   8   4   3     7393.01     7461.19     63.49 o 
   9   4   3     2171.54     2173.74     29.33 o 
  10   4   3     2459.11     2362.89     31.30 o 
  11   4   3     2594.84     2583.87     33.54 o 
  12   4   3      428.99      467.83     14.60 o 
  13   4   3     6457.07     6303.57     60.22 o 
  14   4   3      203.59      201.50     11.16 o 
  15   4   3     5262.24     5318.72     55.41 o 
  16   4   3      513.76      507.53     16.37 o 
  17   4   3     2674.92     2737.43     49.54 o 
  18   4   3      655.08      585.62     18.54 o 
  19   4   3     1834.06     1873.01     32.74 o 
  20   4   3     2263.47     2225.67     36.50 o 
  21   4   3      563.11      553.22     23.56 o 
  22   4   3     1481.95     1526.16     38.80 o 
 -20   5   3      707.72      726.02     27.46 o 
 -19   5   3       36.46       42.34     10.52 o 
 -18   5   3      670.29      682.05     25.16 o 
 -17   5   3        3.57       13.13     15.77 o 
 -16   5   3     1423.81     1399.02     34.78 o 
 -15   5   3      278.40      314.56     13.84 o 
 -14   5   3     1370.23     1462.30     39.13 o 
 -13   5   3     1100.42     1117.57     23.24 o 
 -12   5   3      348.15      347.36     17.91 o 
 -11   5   3     6074.30     6000.70     58.76 o 
 -10   5   3      811.54      862.02     24.93 o 
  -9   5   3     6253.91     6075.51     57.91 o 
  -8   5   3      211.59      228.84     16.56 o 
  -7   5   3      534.58      540.09     14.03 o 
  -6   5   3     2003.15     2060.64     27.49 o 
  -5   5   3     1197.57     1209.77     20.36 o 
  -4   5   3     2961.41     2974.71     33.60 o 
  -3   5   3      116.74      151.48      8.16 o 
  -2   5   3     7562.67     7721.41     63.21 o 
  -1   5   3      442.27      452.28     19.99 o 
   0   5   3     5301.55     5330.24     48.63 o 
   1   5   3      873.99      870.13     16.98 o 
   2   5   3     2695.04     2651.74     31.12 o 
   3   5   3     1515.68     1571.68     36.08 o 
   4   5   3     1236.75     1197.14     20.06 o 
   5   5   3     6475.04     6501.91     64.73 o 
   6   5   3      741.61      766.03     22.08 o 
   7   5   3     7966.08     7858.46     84.71 o 
   8   5   3      306.54      318.19     20.54 o 
   9   5   3     2230.71     2166.00     39.16 o 
  10   5   3      137.80      155.03     12.55 o 
  11   5   3     1555.40     1563.06     33.83 o 
  12   5   3     3121.50     3163.05     53.09 o 
  13   5   3     1372.30     1379.43     35.02 o 
  14   5   3     1990.51     2027.33     32.97 o 
  15   5   3      179.63      188.19     11.95 o 
  16   5   3     3813.85     3835.86     50.99 o 
  17   5   3      236.59      216.02     13.02 o 
  18   5   3      581.00      647.52     20.06 o 
  19   5   3       47.11       52.06     11.25 o 
  20   5   3      648.74      608.52     25.73 o 
 -17   6   3      380.02      410.04     21.08 o 
 -16   6   3      123.57      112.12     14.78 o 
 -15   6   3      413.64      386.95     20.24 o 
 -14   6   3      364.59      400.22     31.60 o 
 -13   6   3        2.65        6.70      7.89 o 
 -12   6   3      709.37      747.56     22.76 o 
 -11   6   3      136.67      155.58     15.10 o 
 -10   6   3     1957.93     1944.21     39.24 o 
  -9   6   3      106.32      105.63      8.82 o 
  -8   6   3      766.67      728.06     18.87 o 
  -7   6   3      213.66      231.16     32.91 o 
  -6   6   3      976.18      938.99     24.98 o 
  -5   6   3      721.84      722.48     21.83 o 
  -4   6   3      168.93      173.05     17.52 o 
  -3   6   3     2134.84     2126.65     33.56 o 
  -2   6   3      129.86      139.08      9.16 o 
  -1   6   3     4464.22     4337.44     39.66 o 
   0   6   3       12.93       20.93      6.37 o 
   1   6   3     1499.66     1552.26     25.61 o 
   2   6   3     1251.08     1246.88     22.73 o 
   3   6   3     1570.86     1533.29     32.46 o 
   4   6   3     1399.62     1447.82     34.69 o 
   5   6   3      269.95      280.59     20.39 o 
   6   6   3     2628.37     2720.39     46.21 o 
   7   6   3      215.88      231.12     14.89 o 
   8   6   3     1232.29     1211.93     30.65 o 
   9   6   3      610.24      619.37     22.71 o 
  10   6   3      634.81      662.53     32.28 o 
  11   6   3      400.80      443.02     19.74 o 
  12   6   3      394.45      364.90     50.94 o 
  13   6   3      697.01      658.46     24.67 o 
  14   6   3      221.74      224.25     16.19 o 
  15   6   3     1140.79     1088.51     32.65 o 
  16   6   3       51.97       38.03     11.00 o 
 -11   7   3      293.92      309.12     19.67 o 
 -10   7   3        0.66       -4.27      8.00 o 
  -9   7   3      330.75      318.66     19.92 o 
  -8   7   3      383.73      387.90     15.87 o 
  -7   7   3      150.62      174.86     11.85 o 
  -6   7   3      311.01      311.07     16.75 o 
  -5   7   3       70.99       84.92     10.67 o 
  -4   7   3      440.28      461.29     19.75 o 
  -3   7   3      121.68      129.33     12.37 o 
  -2   7   3     1090.76     1051.99     28.29 o 
  -1   7   3       11.05       11.28      6.95 o 
   0   7   3      331.58      378.90     18.14 o 
   1   7   3        0.11       -1.07      6.12 o 
   2   7   3      192.36      200.84     23.11 o 
   3   7   3        0.37        2.10      8.57 o 
   4   7   3       76.63       62.81     10.75 o 
   5   7   3      393.53      375.72     19.19 o 
   6   7   3      295.25      298.61     18.45 o 
   7   7   3      425.12      431.11     21.12 o 
   8   7   3       36.71       24.04      7.72 o 
   9   7   3       77.67       79.67     11.73 o 
  10   7   3        3.62        1.41      8.06 o 
  11   7   3      409.54      420.41     27.88 o 
 -26   0   4        0.16        5.66     11.84 o 
 -25   0   4      807.40      803.52     37.63 o 
 -24   0   4      380.57      396.00     27.57 o 
 -23   0   4     1264.89     1352.97     46.64 o 
 -22   0   4      830.57      897.55     37.63 o 
 -21   0   4      932.40      938.95     38.15 o 
 -20   0   4    12308.02    12086.20    166.13 o 
 -19   0   4     1767.55     1759.87     49.47 o 
 -18   0   4     2975.00     2994.30     64.67 o 
 -17   0   4     1644.22     1595.27     30.38 o 
 -16   0   4    11632.38    11739.47    155.23 o 
 -15   0   4     1667.83     1569.91     28.88 o 
 -14   0   4    16660.88    16716.17    199.57 o 
 -13   0   4     8567.95     8963.29    120.96 o 
 -12   0   4     1902.51     1680.85     41.56 o 
 -11   0   4    12882.03    12749.15    353.81 o 
 -10   0   4      620.69      623.79     13.95 o 
  -9   0   4    11133.47    11178.60    135.74 o 
  -8   0   4      105.32       77.81      5.71 o 
  -7   0   4    15265.42    15136.72    117.33 o 
  -6   0   4      130.10       91.97     11.18 o 
  -5   0   4    19669.77    19104.65    145.12 o 
  -4   0   4     2314.90     2179.63     26.20 o 
  -3   0   4    11108.56    11130.58    155.91 o 
  -1   0   4      821.17      825.91     10.25 o 
   0   0   4      164.53      133.34      6.40 o 
   1   0   4    49673.54    49294.61    400.07 o 
   3   0   4     5649.82     5946.40     43.69 o 
   4   0   4    16972.37    17767.89    107.67 o 
   5   0   4    21639.13    21257.53    157.38 o 
   6   0   4     2104.04     2308.99     25.18 o 
   7   0   4    13172.00    12944.41    204.18 o 
   8   0   4     1564.58     1512.01     20.05 o 
   9   0   4    12000.23    12094.26    122.11 o 
  10   0   4    20339.41    20383.83    156.44 o 
  11   0   4     4859.31     4416.98     45.46 o 
  12   0   4    14034.20    14013.30    115.23 o 
  13   0   4      640.74      675.18     15.73 o 
  14   0   4     5452.31     5576.78     57.57 o 
  15   0   4      998.84      987.21     20.61 o 
  16   0   4    11893.18    11896.28    165.19 o 
  17   0   4     4225.50     4295.48     51.56 o 
  18   0   4     2328.15     2307.02     60.90 o 
  19   0   4     1078.92     1147.95     43.92 o 
  20   0   4     4051.12     4130.51     87.94 o 
  21   0   4      329.34      322.00     27.04 o 
  22   0   4      201.09      176.30     22.01 o 
  23   0   4     3056.24     3195.02     81.02 o 
  24   0   4       27.33       46.43     16.35 o 
  25   0   4      726.02      794.51     41.93 o 
  26   0   4      175.76      165.61     23.79 o 
 -26   1   4      383.41      359.79     19.97 o 
 -25   1   4      156.29      157.59     17.40 o 
 -24   1   4     1386.73     1376.59     33.97 o 
 -23   1   4      367.52      408.06     19.51 o 
 -22   1   4     1023.00     1024.16     28.42 o 
 -21   1   4      233.81      276.44     28.25 o 
 -20   1   4     2058.74     2007.28     30.89 o 
 -19   1   4     4025.86     3861.84     46.79 o 
 -18   1   4      600.66      650.75     16.84 o 
 -17   1   4     1008.10     1131.02     59.50 o 
 -16   1   4      995.38     1005.57     19.48 o 
 -15   1   4     4608.80     4738.35     45.86 o 
 -14   1   4     4969.53     5175.71     39.94 o 
 -13   1   4     4767.40     4699.69     36.50 o 
 -12   1   4     4147.17     4143.70     32.63 o 
 -11   1   4     3532.73     3598.61     28.76 o 
 -10   1   4     5583.52     5229.55     34.36 o 
  -9   1   4      256.53      239.40      8.06 o 
  -8   1   4     6727.44     6485.83     43.18 o 
  -7   1   4     9584.20     9494.28     66.90 o 
  -6   1   4      400.51      304.57      8.13 o 
  -5   1   4     2787.10     2541.59     24.65 o 
  -4   1   4     2346.49     2345.66     24.64 o 
  -3   1   4    14445.06    13990.08     92.52 o 
  -2   1   4       47.09       38.82      8.34 o 
  -1   1   4     3892.22     3629.41     28.66 o 
   0   1   4     1227.54     1307.03      9.71 o 
   1   1   4     1403.47     1325.22      9.71 o 
   2   1   4    21283.82    21595.85     92.52 o 
   3   1   4     3290.99     3187.91     22.37 o 
   4   1   4      829.44      720.93     10.98 o 
   5   1   4     2149.15     2102.73     22.58 o 
   7   1   4     2655.13     2933.62     22.30 o 
   8   1   4    44738.13    45239.04    271.99 o 
   9   1   4    19231.70    19869.58    127.77 o 
  10   1   4     5398.74     5134.34     43.93 o 
  11   1   4     7064.64     7104.10     56.77 o 
  12   1   4     7711.75     7618.90     49.42 o 
  13   1   4     5591.54     5794.42     40.94 o 
  14   1   4      641.27      609.99     14.22 o 
  15   1   4     6336.89     6379.85     56.40 o 
  16   1   4      140.38      136.05      9.34 o 
  17   1   4    10497.31    10388.19     83.09 o 
  18   1   4     4694.57     4652.49     67.99 o 
  19   1   4     1141.81     1092.03     22.15 o 
  20   1   4     1929.30     1901.41     40.53 o 
  21   1   4      491.29      540.49     23.01 o 
  22   1   4      642.04      635.52     43.29 o 
  23   1   4       14.06        8.23      9.30 o 
  24   1   4      541.45      585.04     28.09 o 
  25   1   4       44.65       51.65     12.58 o 
 -25   2   4      625.31      614.75     34.90 o 
 -24   2   4        0.77        7.14      8.68 o 
 -23   2   4      227.64      281.45     14.17 o 
 -22   2   4      181.41      216.85     12.66 o 
 -21   2   4     1160.32     1172.41     24.68 o 
 -20   2   4     2167.39     2095.67     32.34 o 
 -19   2   4       29.71       36.34      6.90 o 
 -18   2   4     1977.69     1997.38     30.14 o 
 -17   2   4        8.81       15.81      8.96 o 
 -16   2   4     2176.59     2154.29     30.06 o 
 -15   2   4      242.75      252.35     10.81 o 
 -14   2   4     3932.00     4149.00     42.57 o 
 -13   2   4     5367.90     5689.11     74.20 o 
 -12   2   4      788.49      723.98     13.00 o 
 -11   2   4     1661.55     1546.70     18.82 o 
 -10   2   4      792.39      838.21     20.25 o 
  -9   2   4     5742.56     5885.33     42.08 o 
  -8   2   4     1467.45     1547.83     20.37 o 
  -7   2   4     3253.46     3231.66     31.09 o 
  -6   2   4     3055.77     3223.26     30.37 o 
  -5   2   4     5714.97     5853.04     46.01 o 
  -4   2   4     5273.73     5340.18     41.81 o 
  -3   2   4     6134.85     6370.41     47.20 o 
  -2   2   4     1548.63     1411.35     13.35 o 
  -1   2   4     3127.56     3173.82     23.07 o 
   0   2   4       73.39       61.48      3.12 o 
   1   2   4     3253.27     3557.41     22.79 o 
   2   2   4      263.65      198.59      4.80 o 
   3   2   4     6382.02     6601.19     49.33 o 
   4   2   4     4744.00     4390.50     43.08 o 
   5   2   4    16640.52    17081.15    110.76 o 
   6   2   4      426.77      447.06     10.38 o 
   7   2   4    13309.12    13230.10     90.65 o 
   8   2   4      294.44      338.04     11.22 o 
   9   2   4    13177.72    13391.15     93.36 o 
  10   2   4     4337.62     4454.98     41.73 o 
  11   2   4     2463.81     2333.25     28.30 o 
  12   2   4     5806.32     5746.08     51.53 o 
  13   2   4     1068.65     1025.17     23.43 o 
  14   2   4     1429.50     1424.29     23.26 o 
  15   2   4      340.37      373.70     26.23 o 
  16   2   4     7453.74     7285.86     65.15 o 
  17   2   4     2653.67     2733.16     35.79 o 
  18   2   4      813.37      792.66     19.46 o 
  19   2   4      779.67      802.53     19.72 o 
  20   2   4      849.98      850.54     20.89 o 
  21   2   4     1593.32     1611.62     29.28 o 
  22   2   4       23.51       15.05      7.41 o 
  23   2   4     1073.59     1005.73     31.96 o 
  24   2   4        7.00        3.61     10.36 o 
  25   2   4      215.33      277.42     20.12 o 
 -24   3   4      108.35       91.16     13.15 o 
 -23   3   4       72.58       67.97     11.28 o 
 -22   3   4       53.80       50.29      8.24 o 
 -21   3   4        2.27        0.66      8.57 o 
 -20   3   4       55.71       67.18      8.71 o 
 -19   3   4     1917.71     1866.33     30.98 o 
 -18   3   4        0.77       -0.42      6.97 o 
 -17   3   4      577.49      539.26     21.74 o 
 -16   3   4      259.86      260.62     11.93 o 
 -15   3   4      583.24      578.15     16.04 o 
 -14   3   4     1010.28     1027.30     16.97 o 
 -13   3   4      383.82      363.41     15.93 o 
 -12   3   4      187.33      182.31      7.70 o 
 -11   3   4       11.90       16.60      4.00 o 
 -10   3   4      244.12      224.01      7.72 o 
  -9   3   4       74.08       65.36      5.71 o 
  -8   3   4      328.87      309.77      9.62 o 
  -7   3   4       83.32       75.05      5.63 o 
  -6   3   4     1139.40     1283.55     18.34 o 
  -5   3   4       19.26       28.20      6.10 o 
  -4   3   4      108.01      115.76      5.70 o 
  -3   3   4     1330.52     1243.34     14.36 o 
  -2   3   4       19.33       25.24      3.54 o 
  -1   3   4     2108.86     2083.68     20.06 o 
   0   3   4      143.17      187.19      5.61 o 
   1   3   4     1631.31     1583.94     22.17 o 
   2   3   4      931.90      900.53     13.19 o 
   3   3   4      384.97      402.89      8.65 o 
   4   3   4       92.00      102.26      4.59 o 
   5   3   4      899.37      874.38     11.58 o 
   6   3   4      759.19      768.00     14.80 o 
   7   3   4     1024.58     1051.63     17.88 o 
   8   3   4    11739.19    11982.28     87.43 o 
   9   3   4     3907.76     3958.11     40.06 o 
  10   3   4      580.67      541.79     13.74 o 
  11   3   4       45.33       35.09      5.38 o 
  12   3   4      117.56      132.08     12.55 o 
  13   3   4      241.71      237.13     10.24 o 
  14   3   4       65.00       79.77      7.14 o 
  15   3   4        2.52        3.45      5.14 o 
  16   3   4        4.53        0.39      5.39 o 
  17   3   4     1693.06     1588.99     27.84 o 
  18   3   4     1533.15     1530.32     27.93 o 
  19   3   4        9.23       23.63      7.08 o 
  20   3   4      176.38      185.42     11.73 o 
  21   3   4      120.92      124.45     10.45 o 
  22   3   4       70.51       83.48      9.36 o 
  23   3   4       93.00       72.48      9.05 o 
  24   3   4        8.39       14.97      7.72 o 
 -22   4   4        5.80        5.73      8.72 o 
 -21   4   4       52.63       39.71     10.63 o 
 -20   4   4      303.72      313.16     18.60 o 
 -19   4   4       30.38       24.15      7.19 o 
 -18   4   4        3.19        5.89      8.22 o 
 -17   4   4        4.84        7.98      6.11 o 
 -16   4   4        6.57       10.76      5.86 o 
 -15   4   4       41.27       39.28      7.00 o 
 -14   4   4      251.32      271.37     12.03 o 
 -13   4   4      240.20      267.04     11.66 o 
 -12   4   4       10.99       18.44      4.62 o 
 -11   4   4       53.94       63.18      5.82 o 
 -10   4   4      192.49      164.64      8.96 o 
  -9   4   4      779.96      798.54     16.37 o 
  -8   4   4      290.70      272.03     10.08 o 
  -7   4   4      837.99      834.26     16.13 o 
  -6   4   4      144.43      175.57      8.03 o 
  -5   4   4        5.44       22.21     13.04 o 
  -4   4   4       10.76       10.00      5.45 o 
  -3   4   4        2.33       -1.43      2.67 o 
  -2   4   4       36.06       55.90      4.25 o 
  -1   4   4      122.97      133.35      7.84 o 
   0   4   4     2575.43     2778.78     29.21 o 
   1   4   4        3.88        4.04      3.28 o 
   2   4   4       68.75       68.25      8.06 o 
   3   4   4     1572.57     1639.39     21.13 o 
   4   4   4       31.49       21.71      4.11 o 
   5   4   4      443.16      446.83     10.64 o 
   6   4   4      374.93      394.14     10.24 o 
   7   4   4      207.87      188.66     10.08 o 
   8   4   4      136.28      133.10      8.96 o 
   9   4   4        0.34        9.41      6.07 o 
  10   4   4        9.11        6.67      4.94 o 
  11   4   4     1009.59     1018.84     29.39 o 
  12   4   4     1658.70     1708.10     27.55 o 
  13   4   4      456.88      449.85     23.95 o 
  14   4   4       56.13       63.85      8.99 o 
  15   4   4     1051.21     1018.85     22.43 o 
  16   4   4     1102.74     1092.66     30.60 o 
  17   4   4        2.03        3.68      6.02 o 
  18   4   4       36.81       58.30      8.48 o 
  19   4   4       96.18       74.62      8.95 o 
  20   4   4        3.13        1.27      8.40 o 
  21   4   4       19.29       12.19      7.09 o 
  22   4   4      147.37      127.02     11.87 o 
 -20   5   4       20.38       48.26     14.46 o 
 -19   5   4        6.63        8.07      8.45 o 
 -18   5   4       87.50       80.31     11.37 o 
 -17   5   4       78.37      106.67     12.15 o 
 -16   5   4        2.16        3.73      5.70 o 
 -15   5   4      316.31      344.66     14.38 o 
 -14   5   4       19.96       16.03      6.62 o 
 -13   5   4      219.41      234.89     12.08 o 
 -12   5   4       34.72       47.96      6.94 o 
 -11   5   4       12.60       17.94      5.84 o 
 -10   5   4      683.27      630.79     21.20 o 
  -9   5   4       30.18       33.42      8.99 o 
  -8   5   4      339.61      357.14     12.23 o 
  -7   5   4     1153.14     1148.26     21.25 o 
  -6   5   4     2057.50     1995.22     27.61 o 
  -5   5   4     1672.38     1617.14     24.53 o 
  -4   5   4      497.81      517.04     13.69 o 
  -3   5   4     1973.36     2051.94     23.27 o 
  -2   5   4      108.73      109.71      6.30 o 
  -1   5   4     1841.74     1788.37     21.63 o 
   0   5   4      186.53      190.54      7.88 o 
   1   5   4     1535.02     1530.47     22.70 o 
   2   5   4      446.79      463.07     12.65 o 
   3   5   4     1836.89     1785.37     24.85 o 
   4   5   4      773.49      771.92     39.10 o 
   5   5   4       89.31       92.05     13.31 o 
   6   5   4      987.82      978.60     24.79 o 
   7   5   4        4.56       11.58      6.44 o 
   8   5   4       41.91       42.60      8.07 o 
   9   5   4      371.95      314.47     15.81 o 
  10   5   4      957.47      915.35     25.70 o 
  11   5   4       36.09       33.63      7.64 o 
  12   5   4      158.15      156.96     20.70 o 
  13   5   4      190.66      219.06     12.22 o 
  14   5   4        4.68        8.88      6.32 o 
  15   5   4      221.13      204.27     12.30 o 
  16   5   4      297.82      282.92     14.48 o 
  17   5   4        9.68        6.98      7.04 o 
  18   5   4       24.99       21.92      7.71 o 
  19   5   4      208.43      221.93     13.80 o 
 -16   6   4      492.09      488.63     22.67 o 
 -15   6   4      319.58      335.92     19.29 o 
 -14   6   4      357.67      370.88     15.71 o 
 -13   6   4      517.62      497.25     17.75 o 
 -12   6   4      704.26      747.38     20.67 o 
 -11   6   4     2113.36     2038.26     33.63 o 
 -10   6   4       54.52       61.22      8.47 o 
  -9   6   4     2146.33     2062.18     33.01 o 
  -8   6   4       88.81       96.95     11.12 o 
  -7   6   4     2503.14     2520.83     43.14 o 
  -6   6   4     1393.29     1347.90     30.61 o 
  -5   6   4     1360.87     1339.74     24.09 o 
  -4   6   4     3812.10     3773.21     46.33 o 
  -3   6   4     2010.52     2027.13     29.82 o 
  -2   6   4     3189.30     3213.34     38.65 o 
  -1   6   4      275.91      326.36     11.04 o 
   0   6   4     5374.13     5260.02     45.22 o 
   1   6   4       64.68       92.87      8.65 o 
   2   6   4     2837.48     2808.92     73.16 o 
   3   6   4      438.48      429.04     17.85 o 
   4   6   4      868.31      920.59     25.72 o 
   5   6   4      738.42      812.35     34.12 o 
   6   6   4       25.72       35.91      8.38 o 
   7   6   4      770.31      767.69     20.15 o 
   8   6   4        0.97        4.85      7.19 o 
   9   6   4      485.84      520.76     49.63 o 
  10   6   4      155.04      165.24     13.82 o 
  11   6   4      747.52      745.09     51.15 o 
  12   6   4      767.05      740.84     26.13 o 
  13   6   4      170.40      159.61     14.55 o 
  14   6   4     1338.76     1270.17     67.92 o 
  15   6   4       11.00       11.57      8.85 o 
  16   6   4       98.45       95.16     12.67 o 
 -11   7   4       30.98       20.01      9.78 o 
 -10   7   4     1705.60     1730.85     32.94 o 
  -9   7   4        0.01       10.29      7.14 o 
  -8   7   4     1230.65     1280.96     27.74 o 
  -7   7   4       66.31       82.58     16.40 o 
  -6   7   4      932.45      892.96     27.02 o 
  -5   7   4      467.89      458.81     23.32 o 
  -4   7   4      481.43      507.75     20.71 o 
  -3   7   4      764.74      822.31     25.54 o 
  -2   7   4       18.59       35.01     13.21 o 
  -1   7   4     2812.68     2713.34     70.12 o 
   0   7   4      366.85      368.52     18.71 o 
   1   7   4     2014.74     2044.51     33.25 o 
   2   7   4     1459.50     1457.00     27.79 o 
   3   7   4     1302.39     1311.61     33.30 o 
   4   7   4     2968.65     2968.88     51.61 o 
   5   7   4      486.66      540.70     23.01 o 
   6   7   4     1599.73     1537.70     37.04 o 
   7   7   4      164.57      164.71     14.96 o 
   8   7   4     1201.69     1359.51     35.80 o 
   9   7   4        5.67       17.46     10.10 o 
  10   7   4      906.16      849.44     23.55 o 
 -25   1   5       77.40       67.87     11.40 o 
 -24   1   5       22.84       43.87     10.26 o 
 -23   1   5      314.68      323.41     18.76 o 
 -22   1   5      120.59      134.57     21.33 o 
 -21   1   5      290.38      332.23     17.71 o 
 -20   1   5      116.57      142.63     12.82 o 
 -19   1   5      176.30      177.91     13.42 o 
 -18   1   5      100.39      117.85      9.17 o 
 -17   1   5       16.82       11.51      5.34 o 
 -16   1   5       80.51       76.28      7.36 o 
 -15   1   5     1012.83     1020.84     19.43 o 
 -14   1   5        2.16        7.60      4.56 o 
 -13   1   5     1432.02     1455.48     22.13 o 
 -12   1   5      284.28      319.04     10.46 o 
 -11   1   5     2112.92     2160.59     26.00 o 
 -10   1   5     2001.58     2027.37     24.90 o 
  -9   1   5     7895.67     8343.29     54.33 o 
  -8   1   5      538.87      658.85     13.32 o 
  -7   1   5      415.19      385.44     10.68 o 
  -6   1   5     2067.14     2060.03     23.27 o 
  -5   1   5     3025.17     2952.23     52.56 o 
  -4   1   5       11.27       17.49      3.31 o 
  -3   1   5        2.41       17.30      3.71 o 
  -2   1   5     3298.52     3217.30     24.31 o 
  -1   1   5       41.16       60.58      3.02 o 
   0   1   5     1716.36     1645.69     12.02 o 
   1   1   5     2161.82     2316.34     24.37 o 
   2   1   5      842.16      836.22      7.92 o 
   3   1   5     8449.97     8809.45     46.47 o 
   4   1   5     2626.82     2591.30     18.42 o 
   5   1   5     2511.33     2557.07     20.48 o 
   6   1   5     3993.92     4366.96     27.04 o 
   7   1   5     8056.14     8273.90     50.71 o 
   8   1   5      417.72      469.80      9.27 o 
   9   1   5     3312.39     3412.56     29.67 o 
  10   1   5     1429.09     1472.53     24.72 o 
  11   1   5        7.71       11.64      4.15 o 
  12   1   5     4126.06     4213.83     40.52 o 
  13   1   5      338.66      352.36     11.06 o 
  14   1   5      673.68      697.45     15.49 o 
  15   1   5      103.11      117.92      7.69 o 
  16   1   5     1091.06     1142.70     21.10 o 
  17   1   5        3.08       -3.09      5.62 o 
  18   1   5      132.11      145.42      9.28 o 
  19   1   5      198.12      224.96     15.52 o 
  20   1   5       80.92       93.93     12.22 o 
  21   1   5      100.39      109.72     13.12 o 
  22   1   5       33.84       31.55     10.75 o 
  23   1   5      313.60      337.20     20.61 o 
  24   1   5      216.19      221.74     17.94 o 
  25   1   5      737.76      756.13     29.78 o 
 -25   2   5       97.16       82.85     12.96 o 
 -24   2   5      518.01      524.69     23.16 o 
 -23   2   5      210.23      210.01     27.99 o 
 -22   2   5      366.50      364.86     18.77 o 
 -21   2   5      185.59      220.36     12.47 o 
 -20   2   5      187.88      202.20     11.47 o 
 -19   2   5     1050.50     1056.03     22.45 o 
 -18   2   5        0.38        1.71      5.64 o 
 -17   2   5     1376.53     1383.30     28.13 o 
 -16   2   5      230.47      250.19     11.48 o 
 -15   2   5     2302.06     2282.47     30.93 o 
 -14   2   5     1069.60     1076.75     32.46 o 
 -13   2   5     2408.03     2463.34     26.48 o 
 -12   2   5     2750.60     2758.81     27.65 o 
 -11   2   5     1057.02     1042.40     16.63 o 
 -10   2   5     5086.13     4980.22     38.97 o 
  -9   2   5      201.01      189.00      8.14 o 
  -8   2   5     6767.99     6552.02     53.32 o 
  -7   2   5     6389.68     6413.01     64.45 o 
  -6   2   5    12500.62    12630.22    100.87 o 
  -5   2   5     2759.87     2668.49     27.42 o 
  -4   2   5     1534.72     1499.33     18.84 o 
  -3   2   5    11249.43    11241.05     76.14 o 
  -2   2   5       95.21      121.34      4.67 o 
  -1   2   5    12636.20    12827.86     71.88 o 
   0   2   5     1179.91     1196.85     12.73 o 
   1   2   5     9650.48     9925.17     52.18 o 
   2   2   5     2614.42     2548.20     18.58 o 
   3   2   5     9823.67    10118.29    110.96 o 
   4   2   5     1028.60      949.42     14.71 o 
   5   2   5     5636.33     5855.55     47.35 o 
   6   2   5     1050.27      877.91     14.94 o 
   7   2   5      982.79     1037.50     16.67 o 
   8   2   5     2622.40     2440.92     32.70 o 
   9   2   5      219.61      199.39      8.27 o 
  10   2   5     2252.48     2239.03     27.50 o 
  11   2   5     1303.23     1294.30     20.78 o 
  12   2   5     2092.33     2071.62     27.62 o 
  13   2   5     1833.07     1770.68     25.82 o 
  14   2   5       13.88        3.92      4.84 o 
  15   2   5     3341.14     3274.56     38.49 o 
  16   2   5       15.38       23.92      6.20 o 
  17   2   5     2233.03     2124.38     31.36 o 
  18   2   5     1332.57     1313.58     24.93 o 
  19   2   5      702.48      674.25     18.64 o 
  20   2   5     1496.68     1488.13     27.82 o 
  21   2   5      205.31      254.61     36.84 o 
  22   2   5      705.35      695.09     50.63 o 
  23   2   5        0.03       -4.93     12.32 o 
  24   2   5      545.31      584.03     32.76 o 
 -23   3   5      765.43      815.68     29.84 o 
 -22   3   5      733.86      756.29     21.46 o 
 -21   3   5      282.01      284.07     14.06 o 
 -20   3   5     1162.20     1219.32     25.66 o 
 -19   3   5       11.38        4.32      7.65 o 
 -18   3   5     4040.05     3912.39     46.63 o 
 -17   3   5       61.30       85.08      8.78 o 
 -16   3   5     3528.34     3374.59     41.24 o 
 -15   3   5      919.85      937.51     17.72 o 
 -14   3   5     3416.23     3352.28     33.57 o 
 -13   3   5     2297.06     2303.14     32.12 o 
 -12   3   5     1135.35     1163.45     17.96 o 
 -11   3   5     3810.41     3648.77     33.57 o 
 -10   3   5       72.71       80.00      6.71 o 
  -9   3   5     3804.95     3725.29     37.94 o 
  -8   3   5      212.05      196.04      8.46 o 
  -7   3   5     4260.72     4068.58     38.93 o 
  -6   3   5     3653.82     3663.15     35.79 o 
  -5   3   5     3076.29     2968.42     24.55 o 
  -4   3   5     4202.87     4218.36     31.40 o 
  -3   3   5      996.89      967.76     12.49 o 
  -2   3   5    12578.07    12578.51     73.16 o 
  -1   3   5       79.05       93.38      4.84 o 
   0   3   5    13176.43    13130.83     75.88 o 
   1   3   5      281.84      270.98      8.34 o 
   2   3   5     4648.64     4508.07     37.11 o 
   3   3   5     5751.19     5775.12     48.63 o 
   4   3   5     2352.11     2278.55     20.75 o 
   5   3   5    11827.02    11716.17     84.47 o 
   6   3   5      264.04      314.61     10.37 o 
   7   3   5     7097.45     6955.14     78.98 o 
   8   3   5      427.13      439.08     14.13 o 
   9   3   5     8371.01     8245.69     67.44 o 
  10   3   5     3107.16     3112.25     35.73 o 
  11   3   5     1087.00     1115.92     20.49 o 
  12   3   5     4012.33     4023.50     43.21 o 
  13   3   5      113.17      125.56      8.67 o 
  14   3   5     2879.48     2771.53     35.81 o 
  15   3   5      459.48      456.98     14.94 o 
  16   3   5     3217.27     3192.82     40.48 o 
  17   3   5      765.30      770.40     19.95 o 
  18   3   5     1997.47     1973.31     32.24 o 
  19   3   5      993.86      986.07     30.72 o 
  20   3   5      327.35      329.96     16.97 o 
  21   3   5     1499.53     1512.93     29.72 o 
  22   3   5      141.88      155.70     11.86 o 
  23   3   5     1006.35      989.41     32.70 o 
 -22   4   5      474.65      451.37     22.14 o 
 -21   4   5      303.82      336.62     19.36 o 
 -20   4   5      228.56      215.77     12.99 o 
 -19   4   5     1836.37     1790.90     32.08 o 
 -18   4   5       15.54        8.51      6.51 o 
 -17   4   5     2992.64     2876.75     74.50 o 
 -16   4   5       74.79      101.47      9.38 o 
 -15   4   5     1647.38     1644.91     28.50 o 
 -14   4   5     1495.20     1534.55     27.09 o 
 -13   4   5     1627.85     1639.97     23.11 o 
 -12   4   5     3942.70     3879.30     37.13 o 
 -11   4   5      653.76      682.76     14.48 o 
 -10   4   5     4420.57     4285.74     43.88 o 
  -9   4   5      414.63      410.12     21.65 o 
  -8   4   5     8684.97     8657.82     69.49 o 
  -7   4   5      867.44      882.60     17.48 o 
  -6   4   5     4358.50     4373.26     42.50 o 
  -5   4   5     3223.37     3167.04     34.28 o 
  -4   4   5     2307.05     2308.91     23.05 o 
  -3   4   5     6052.74     5998.85     52.10 o 
  -2   4   5      196.77      221.84      7.41 o 
  -1   4   5    13999.72    13976.60     83.16 o 
   0   4   5       26.31       46.09     11.85 o 
   1   4   5     4809.30     4632.22     36.16 o 
   2   4   5     1929.35     1903.55     23.22 o 
   3   4   5     1771.51     1807.21     22.44 o 
   4   4   5     6318.64     6339.42     67.02 o 
   5   4   5      366.59      374.69     14.41 o 
   6   4   5    10232.20    10281.79     98.38 o 
   7   4   5       88.97       97.65      9.70 o 
   8   4   5    11212.56    11031.19     86.35 o 
   9   4   5     1148.60     1204.46     22.47 o 
  10   4   5     7169.37     7159.89     64.82 o 
  11   4   5     1149.80     1166.12     43.96 o 
  12   4   5     1614.31     1612.97     27.27 o 
  13   4   5     3065.59     3037.83     39.31 o 
  14   4   5      148.37      160.63     10.32 o 
  15   4   5     3118.40     3122.02     41.29 o 
  16   4   5       59.59       56.86      8.48 o 
  17   4   5     2580.34     2549.49     38.29 o 
  18   4   5      460.57      461.00     16.77 o 
  19   4   5      519.00      550.39     20.51 o 
  20   4   5      763.75      795.40     22.43 o 
  21   4   5      153.53      138.65     11.40 o 
 -19   5   5       46.95       45.60     14.88 o 
 -18   5   5      902.12      870.25     23.32 o 
 -17   5   5       60.92       89.75      9.80 o 
 -16   5   5     1284.61     1226.25     26.41 o 
 -15   5   5      214.84      239.57     12.90 o 
 -14   5   5      915.34      900.93     21.99 o 
 -13   5   5      943.75      938.50     22.31 o 
 -12   5   5      134.14      120.04      9.54 o 
 -11   5   5     1655.64     1607.38     28.13 o 
 -10   5   5      423.92      454.17     14.41 o 
  -9   5   5     5009.32     4883.76     68.81 o 
  -8   5   5      184.71      186.62     10.19 o 
  -7   5   5     2519.77     2552.08     32.79 o 
  -6   5   5     2032.53     2045.54     47.96 o 
  -5   5   5      442.71      435.51     13.32 o 
  -4   5   5     3459.92     3477.95     38.50 o 
  -3   5   5       39.99       73.81      6.93 o 
  -2   5   5     5314.20     5344.66     42.67 o 
  -1   5   5     1293.94     1240.14     18.03 o 
   0   5   5     3599.54     3699.71     45.25 o 
   1   5   5     1929.62     1882.89     22.62 o 
   2   5   5     2616.63     2589.15     39.79 o 
   3   5   5     2637.70     2677.11     65.67 o 
   4   5   5      597.31      619.80     28.09 o 
   5   5   5     4801.43     4843.68     60.51 o 
   6   5   5      174.37      198.92     19.81 o 
   7   5   5     2909.37     2903.33     37.27 o 
   8   5   5       94.62      102.49     17.24 o 
   9   5   5     5377.11     5295.12    116.92 o 
  10   5   5     1012.72      938.47     26.41 o 
  11   5   5      296.16      395.70     59.64 o 
  12   5   5     3731.33     3730.17     46.52 o 
  13   5   5      518.00      457.35     16.65 o 
  14   5   5     3556.73     3548.83     46.27 o 
  15   5   5       12.42       17.44      6.87 o 
  16   5   5     1938.71     1972.38     40.13 o 
  17   5   5      275.89      306.37     15.48 o 
  18   5   5     1575.23     1614.06     32.30 o 
  19   5   5      846.02      821.86     23.90 o 
 -15   6   5      171.69      177.03     12.69 o 
 -14   6   5      406.84      453.70     17.07 o 
 -13   6   5       26.98       32.35      8.03 o 
 -12   6   5     1761.02     1670.65     31.06 o 
 -11   6   5       14.49        8.53      6.74 o 
 -10   6   5     1367.92     1386.69     27.61 o 
  -9   6   5       61.00       72.61     10.52 o 
  -8   6   5     1524.81     1574.56     34.31 o 
  -7   6   5      244.04      258.33     15.01 o 
  -6   6   5     1478.83     1511.95     26.23 o 
  -5   6   5       54.92       69.87      7.89 o 
  -4   6   5        6.01       14.77      5.94 o 
  -3   6   5     2293.73     2408.72     33.35 o 
  -2   6   5      313.43      345.49     13.02 o 
  -1   6   5     3761.97     3755.29    121.85 o 
   0   6   5       65.07       86.84     16.04 o 
   1   6   5     3030.54     2999.89     38.29 o 
   2   6   5       12.13       16.50      6.39 o 
   3   6   5      985.48      950.80     26.00 o 
   4   6   5     1149.97     1202.38     38.68 o 
   5   6   5      602.84      651.39     22.05 o 
   6   6   5     1459.39     1453.11     38.99 o 
   7   6   5       77.06       97.97     15.46 o 
   8   6   5     1002.00     1041.64     28.98 o 
   9   6   5       94.74      102.79     10.49 o 
  10   6   5      596.18      570.80     22.60 o 
  11   6   5      172.59      192.82     28.30 o 
  12   6   5        1.17        7.02      8.19 o 
  13   6   5      655.34      637.64     40.25 o 
  14   6   5      118.80       93.69     13.00 o 
  15   6   5      888.15      896.27     30.29 o 
 -10   7   5        1.57        3.31      6.41 o 
  -9   7   5      361.04      366.91     16.02 o 
  -8   7   5       76.42       82.49     11.19 o 
  -7   7   5      387.27      390.54     19.31 o 
  -6   7   5      205.23      192.85     14.90 o 
  -5   7   5      140.47      133.08     12.79 o 
  -4   7   5       82.69       88.67     16.25 o 
  -3   7   5       13.87       37.31     14.88 o 
  -2   7   5      852.59      787.03     55.50 o 
  -1   7   5        0.65        0.50      7.59 o 
   0   7   5      166.36      178.53     14.59 o 
   1   7   5        0.42       -0.38      7.89 o 
   2   7   5      265.38      266.88     19.65 o 
   3   7   5        0.52       -8.03     12.53 o 
   4   7   5       37.94       25.45      9.40 o 
   5   7   5      197.90      187.56     18.40 o 
   6   7   5        8.21       -0.96     15.25 o 
   7   7   5       48.82       76.63     11.40 o 
   8   7   5      256.85      234.82     21.28 o 
   9   7   5      271.03      250.53     37.63 o 
 -25   0   6      917.68      912.22     42.35 o 
 -24   0   6        1.90       -3.56     13.21 o 
 -23   0   6     1974.79     1848.34     58.28 o 
 -22   0   6     2979.16     2827.95     71.07 o 
 -21   0   6      442.17      440.75     28.82 o 
 -20   0   6     2811.16     2823.76     68.76 o 
 -19   0   6     2211.35     2033.02     56.71 o 
 -18   0   6       55.71       63.94     14.26 o 
 -17   0   6      328.49      411.09     24.53 o 
 -16   0   6     1116.92     1126.05     38.89 o 
 -15   0   6     1244.37     1244.91     39.83 o 
 -14   0   6      307.77      277.76     20.65 o 
 -13   0   6     7289.71     7134.35    107.65 o 
 -12   0   6        2.04       -3.80      4.98 o 
 -11   0   6     6616.84     6568.55     98.21 o 
 -10   0   6      243.18      243.11      9.41 o 
  -9   0   6     3568.81     3468.92     37.71 o 
  -8   0   6        3.47        7.42      4.69 o 
  -7   0   6     4226.53     4060.07     46.47 o 
  -6   0   6     2463.89     2545.16     69.91 o 
  -5   0   6      430.44      396.42     12.23 o 
  -4   0   6    18133.34    18025.25    141.08 o 
  -3   0   6     5263.09     5275.30     40.34 o 
  -2   0   6     4646.53     4495.11     35.50 o 
  -1   0   6      631.76      721.85     12.73 o 
   0   0   6    21353.17    21346.49    130.44 o 
   1   0   6    21959.52    22697.35    183.31 o 
   2   0   6    28773.24    29041.37    174.17 o 
   3   0   6    19007.73    18696.15    115.50 o 
   4   0   6    20466.79    21075.55    242.42 o 
   5   0   6    36948.41    37273.50    655.10 o 
   6   0   6      852.61      772.85     11.56 o 
   7   0   6    10289.99    10510.52     70.58 o 
   8   0   6      225.47      224.70     15.95 o 
   9   0   6     8495.59     8443.82     73.68 o 
  10   0   6     7817.92     7812.39     70.09 o 
  11   0   6     1486.36     1412.92     22.80 o 
  12   0   6    11110.47    10758.60    147.90 o 
  13   0   6      324.99      382.57     12.38 o 
  14   0   6     4504.55     4248.95     81.23 o 
  15   0   6      422.47      392.22     24.53 o 
  16   0   6     1065.92      995.97     39.31 o 
  17   0   6      538.12      560.77     31.03 o 
  18   0   6     1221.22     1342.91     47.38 o 
  19   0   6     1057.75     1070.91     43.60 o 
  20   0   6      660.39      616.53     33.75 o 
  21   0   6      768.69      764.95     38.36 o 
  22   0   6       30.77      -16.77     11.53 o 
  23   0   6      284.92      300.72     27.67 o 
  24   0   6        1.50       12.58     14.26 o 
  25   0   6      564.65      594.31     37.52 o 
 -25   1   6        5.00        7.43     18.97 o 
 -24   1   6      765.90      785.17     27.44 o 
 -23   1   6      313.11      333.63     32.13 o 
 -22   1   6      995.65      944.45     28.98 o 
 -21   1   6     2356.36     2233.80     43.47 o 
 -20   1   6      175.84      161.35     29.56 o 
 -19   1   6     2433.88     2473.65     44.16 o 
 -18   1   6      524.34      515.64     20.38 o 
 -17   1   6     2778.20     2761.11     45.21 o 
 -16   1   6        3.95        1.87      5.35 o 
 -15   1   6     2185.40     2109.77     36.02 o 
 -14   1   6     2027.03     2000.20     32.07 o 
 -13   1   6     2867.95     2749.08     32.24 o 
 -12   1   6     3810.15     3779.51     38.33 o 
 -11   1   6      507.59      498.22     29.38 o 
 -10   1   6     9265.31     9365.72     61.21 o 
  -9   1   6       30.76       17.40      5.51 o 
  -8   1   6     2378.39     2203.17     26.52 o 
  -7   1   6     4632.58     4705.11     42.03 o 
  -6   1   6     6970.88     7125.21     55.73 o 
  -5   1   6    11873.32    11556.48     80.08 o 
  -4   1   6     3892.30     4052.96     35.97 o 
  -3   1   6    12046.20    11445.03     74.83 o 
  -2   1   6      455.24      540.80      7.56 o 
  -1   1   6    23512.65    23743.01    102.27 o 
   0   1   6    10255.03    10696.47     50.39 o 
   1   1   6     7936.69     8003.46     39.54 o 
   2   1   6    11223.97    11474.58     53.43 o 
   3   1   6     1088.36     1010.61      9.51 o 
   4   1   6    26514.92    26527.76    124.98 o 
   5   1   6    14517.08    15266.09     93.62 o 
   6   1   6    29161.51    30010.69    301.64 o 
   7   1   6     2146.77     2320.33     20.80 o 
   8   1   6     7625.50     7402.89     57.48 o 
   9   1   6     2539.94     2255.25     20.93 o 
  10   1   6     4286.51     4322.49     36.78 o 
  11   1   6     6077.04     6232.60     53.93 o 
  12   1   6     4002.78     4030.05     40.04 o 
  13   1   6     3889.58     3920.05     97.48 o 
  14   1   6      438.73      448.27     20.82 o 
  15   1   6     5274.95     5060.40     49.72 o 
  16   1   6      237.67      249.70     10.98 o 
  17   1   6     3345.31     3339.50     65.72 o 
  18   1   6     1613.11     1658.50     58.44 o 
  19   1   6     1058.13     1080.49     31.24 o 
  20   1   6     1376.35     1311.62     35.05 o 
  21   1   6       94.39      105.07     13.60 o 
  22   1   6      908.80      907.47     30.56 o 
  23   1   6      176.71      143.99     15.06 o 
  24   1   6      691.02      736.37     40.04 o 
 -24   2   6        3.90       -6.70      8.40 o 
 -23   2   6      506.00      463.12     21.59 o 
 -22   2   6     1339.79     1254.26     55.55 o 
 -21   2   6        1.59      -11.63      7.76 o 
 -20   2   6      691.28      669.55     23.60 o 
 -19   2   6        1.43       -3.37      5.82 o 
 -18   2   6      276.46      291.63     16.03 o 
 -17   2   6      268.03      262.05     11.88 o 
 -16   2   6      838.27      786.45     18.54 o 
 -15   2   6      223.62      267.34     11.16 o 
 -14   2   6      187.92      198.39      8.56 o 
 -13   2   6     1320.84     1300.93     22.19 o 
 -12   2   6      197.71      211.02      8.12 o 
 -11   2   6     1198.18     1188.30     17.33 o 
 -10   2   6       25.00       26.69      5.02 o 
  -9   2   6      990.45      912.37     38.23 o 
  -8   2   6      347.84      352.38     10.63 o 
  -7   2   6      111.25      108.00      6.82 o 
  -6   2   6    10759.57    10873.87     78.12 o 
  -5   2   6     1790.65     1799.97     22.59 o 
  -4   2   6     9401.86     9261.62     77.25 o 
  -3   2   6        8.26        8.12      3.28 o 
  -2   2   6     9690.32     9742.90     58.06 o 
  -1   2   6      312.66      345.20     19.83 o 
   0   2   6    15656.55    16319.86     89.97 o 
   1   2   6     5017.09     5223.22     38.03 o 
   2   2   6     9544.55     9628.54     51.83 o 
   3   2   6     2938.71     2740.41     31.33 o 
   4   2   6     1379.52     1313.51     15.97 o 
   5   2   6    16347.51    16390.03    109.16 o 
   6   2   6      540.85      631.23     14.47 o 
   7   2   6     7350.04     7350.17     58.74 o 
   8   2   6      619.27      649.03     13.96 o 
   9   2   6     5815.30     5644.03     49.84 o 
  10   2   6     5930.44     6000.66     52.94 o 
  11   2   6     4117.88     3957.52     40.79 o 
  12   2   6     3558.11     3759.41     51.18 o 
  13   2   6     1173.72     1256.73     21.99 o 
  14   2   6     1034.07     1017.37     20.12 o 
  15   2   6       54.16       64.03      7.22 o 
  16   2   6      986.93     1017.76     23.62 o 
  17   2   6      134.01      160.06     12.38 o 
  18   2   6      623.46      662.86     21.74 o 
  19   2   6      871.35      915.01     21.71 o 
  20   2   6      311.49      343.30     35.06 o 
  21   2   6      679.03      656.31     34.28 o 
  22   2   6        1.97       -2.94      9.04 o 
  23   2   6      464.28      483.64     49.89 o 
  24   2   6      115.22       94.02     21.33 o 
 -23   3   6       13.25       10.75     10.21 o 
 -22   3   6      186.79      178.12     12.73 o 
 -21   3   6      481.52      528.18     18.18 o 
 -20   3   6        0.13        2.63      6.74 o 
 -19   3   6      298.65      323.09     14.37 o 
 -18   3   6      397.88      391.93     15.25 o 
 -17   3   6      158.72      152.00     10.28 o 
 -16   3   6       97.09      113.30      9.22 o 
 -15   3   6      200.40      228.47      9.78 o 
 -14   3   6      152.09      146.62     10.48 o 
 -13   3   6        0.91        2.57      7.05 o 
 -12   3   6      678.74      677.09     14.20 o 
 -11   3   6        0.12        1.80      3.73 o 
 -10   3   6      197.87      229.65     11.29 o 
  -9   3   6      616.57      637.22     25.88 o 
  -8   3   6        9.61       17.28      4.72 o 
  -7   3   6      597.91      608.26     13.89 o 
  -6   3   6      402.21      436.79     20.75 o 
  -5   3   6     2069.79     2145.14     26.29 o 
  -4   3   6      717.94      722.30     16.90 o 
  -3   3   6     1965.22     1867.88     18.76 o 
  -2   3   6     3738.94     3960.12     30.61 o 
  -1   3   6     4425.54     4480.93     33.35 o 
   0   3   6      158.38      184.57      6.02 o 
   1   3   6     1435.80     1461.18     16.22 o 
   2   3   6       53.24       47.24      3.74 o 
   3   3   6       19.87       13.48      3.82 o 
   4   3   6     3682.25     3797.95     31.70 o 
   5   3   6     2644.82     2754.89     34.19 o 
   6   3   6     9185.54     9127.54     71.23 o 
   7   3   6      517.97      563.17     13.90 o 
   8   3   6      440.18      403.01     13.59 o 
   9   3   6      210.86      176.06      8.78 o 
  10   3   6      111.50       99.54      7.51 o 
  11   3   6      684.90      697.19     17.92 o 
  12   3   6       40.46       66.22      6.78 o 
  13   3   6      530.59      512.43     14.84 o 
  14   3   6       24.63        9.01      5.83 o 
  15   3   6     1001.71      970.89     21.38 o 
  16   3   6        9.88       10.28      6.06 o 
  17   3   6      222.99      225.48     11.91 o 
  18   3   6       57.12       61.31      7.92 o 
  19   3   6       19.61       23.82      7.20 o 
  20   3   6       24.46       20.53      6.98 o 
  21   3   6        3.99       -4.35      6.35 o 
  22   3   6       55.21       34.02     14.15 o 
  23   3   6      264.09      233.44     18.52 o 
 -21   4   6      115.37      110.84     12.46 o 
 -20   4   6        7.74       -4.18      5.56 o 
 -19   4   6        4.13       11.72      8.18 o 
 -18   4   6      148.78      133.98     10.74 o 
 -17   4   6        9.93       16.37      8.10 o 
 -16   4   6       83.82      100.58      9.30 o 
 -15   4   6        1.39        2.98      4.94 o 
 -14   4   6       37.36       57.10      6.43 o 
 -13   4   6        0.42       -0.52      4.53 o 
 -12   4   6      173.26      207.32      9.66 o 
 -11   4   6        4.31        5.33      5.29 o 
 -10   4   6        5.07        4.56      4.76 o 
  -9   4   6      709.44      688.54     16.75 o 
  -8   4   6      901.05      829.65     17.71 o 
  -7   4   6        1.99        9.01      4.94 o 
  -6   4   6      654.02      638.90     27.81 o 
  -5   4   6      237.84      248.37      9.74 o 
  -4   4   6       87.13      103.81      7.06 o 
  -3   4   6      707.26      736.41     15.33 o 
  -2   4   6      165.08      167.99      8.18 o 
  -1   4   6       88.20       85.49      7.19 o 
   0   4   6      177.38      189.63      6.94 o 
   1   4   6      608.89      672.09     13.28 o 
   2   4   6      164.92      169.61      7.85 o 
   3   4   6        0.01        4.05      3.87 o 
   4   4   6      196.19      181.26     10.45 o 
   5   4   6       15.59       12.19      5.51 o 
   6   4   6       57.61       72.70     12.11 o 
   7   4   6        1.25       -3.62      5.15 o 
   8   4   6      275.31      246.33      9.52 o 
   9   4   6       30.89       15.48      5.51 o 
  10   4   6      462.22      470.91     14.75 o 
  11   4   6       38.93       27.18      6.30 o 
  12   4   6      142.56      134.48      9.63 o 
  13   4   6        5.05       -4.53      5.31 o 
  14   4   6       31.55       29.53      6.78 o 
  15   4   6       67.38       70.27      8.39 o 
  16   4   6      135.86      153.50     19.70 o 
  17   4   6        3.32       -0.80      6.45 o 
  18   4   6        4.58        9.65      6.55 o 
  19   4   6        7.76        8.89      6.91 o 
  20   4   6        4.14       -3.95      6.41 o 
  21   4   6        0.56        3.82      7.24 o 
 -19   5   6      147.33      181.58     12.77 o 
 -18   5   6       49.22       56.92     13.00 o 
 -17   5   6      450.85      410.60     16.73 o 
 -16   5   6       96.69       68.41      8.80 o 
 -15   5   6      689.38      666.89     19.82 o 
 -14   5   6      316.80      300.14     13.81 o 
 -13   5   6      347.26      315.00     13.88 o 
 -12   5   6     1739.66     1637.99     33.78 o 
 -11   5   6      869.83      846.04     17.55 o 
 -10   5   6      537.17      526.33     15.83 o 
  -9   5   6       56.89       66.30      8.78 o 
  -8   5   6     3390.88     3371.55     40.09 o 
  -7   5   6        0.64       10.29      5.74 o 
  -6   5   6      429.48      396.18     13.13 o 
  -5   5   6      906.63      951.65     19.62 o 
  -4   5   6     1302.61     1391.01     23.41 o 
  -3   5   6     1271.05     1275.74     22.38 o 
  -2   5   6        1.15        1.61      4.76 o 
  -1   5   6       71.08       83.77      9.09 o 
   0   5   6       65.92       75.49      7.12 o 
   1   5   6      608.45      655.63     15.96 o 
   2   5   6        0.81        5.19      4.97 o 
   3   5   6       85.66       77.09      7.06 o 
   4   5   6       32.83       56.12      8.08 o 
   5   5   6       75.13       52.97     13.89 o 
   6   5   6      206.12      198.18     17.92 o 
   7   5   6      151.24      157.69     11.82 o 
   8   5   6      200.23      220.36     17.24 o 
   9   5   6      706.76      702.20     23.08 o 
  10   5   6      545.27      523.44     20.46 o 
  11   5   6       31.20       23.89      6.84 o 
  12   5   6        0.38       -1.02      6.45 o 
  13   5   6     1047.51     1070.53     24.42 o 
  14   5   6        7.47        5.67      7.51 o 
  15   5   6       56.42       57.70      8.77 o 
  16   5   6      432.97      411.23     18.19 o 
  17   5   6      427.65      458.73     18.16 o 
  18   5   6      579.03      560.13     20.09 o 
 -15   6   6      223.80      244.78     14.32 o 
 -14   6   6      602.72      615.58     20.46 o 
 -13   6   6      804.59      829.23     22.78 o 
 -12   6   6      470.39      495.23     22.64 o 
 -11   6   6     1780.89     1693.61     31.44 o 
 -10   6   6       20.72       15.24      8.89 o 
  -9   6   6     1475.08     1485.05     34.53 o 
  -8   6   6       32.78       48.69      9.41 o 
  -7   6   6     2411.02     2373.33     34.83 o 
  -6   6   6       33.48       45.58      7.58 o 
  -5   6   6      498.16      498.06     15.80 o 
  -4   6   6      904.83      916.65     22.13 o 
  -3   6   6      343.78      347.66     13.57 o 
  -2   6   6     1119.68     1090.44     28.29 o 
  -1   6   6       85.94      119.57     11.33 o 
   0   6   6      262.81      272.76     15.04 o 
   1   6   6      739.97      750.56     23.96 o 
   2   6   6      915.13      893.14     26.16 o 
   3   6   6      767.49      751.77     19.15 o 
   4   6   6      191.83      236.69     12.14 o 
   5   6   6      768.67      754.96     24.14 o 
   6   6   6      253.66      230.84     15.11 o 
   7   6   6     1035.66      930.34     26.97 o 
   8   6   6        0.59        0.84     11.22 o 
   9   6   6      697.59      662.92     23.86 o 
  10   6   6      139.31      151.56     13.70 o 
  11   6   6      353.90      368.07     18.80 o 
  12   6   6      227.17      226.14     15.75 o 
  13   6   6       29.09       25.21     10.01 o 
  14   6   6      662.05      624.44     25.45 o 
  -8   7   6     1205.11     1181.70     32.68 o 
  -7   7   6      296.96      286.51     17.49 o 
  -6   7   6      727.85      708.14     36.90 o 
  -5   7   6      937.21      935.91     41.51 o 
  -4   7   6      635.28      635.19     34.59 o 
  -3   7   6     1900.01     1858.16     47.74 o 
  -2   7   6       20.95       41.86     20.49 o 
  -1   7   6     1843.34     1755.93     39.06 o 
   0   7   6        5.13       27.17      9.41 o 
   1   7   6     1313.42     1357.30     34.19 o 
   2   7   6      548.73      557.20     32.28 o 
   3   7   6      536.18      561.87     22.83 o 
   4   7   6     1381.00     1332.84     34.95 o 
   5   7   6       68.34       80.23     11.93 o 
   6   7   6      830.58      863.25     28.18 o 
   7   7   6        1.10       -3.85      9.34 o 
   8   7   6     1570.49     1559.80     50.42 o 
 -24   1   7       87.24      110.81     13.03 o 
 -23   1   7       82.85       81.96     12.33 o 
 -22   1   7      195.45      189.03     15.39 o 
 -21   1   7       14.92       18.10      9.22 o 
 -20   1   7      537.38      556.47     36.79 o 
 -19   1   7        0.36        1.42     11.06 o 
 -18   1   7     1054.41     1019.46     28.42 o 
 -17   1   7        0.74        0.48      7.56 o 
 -16   1   7       73.41       66.91     10.12 o 
 -15   1   7     1819.13     1814.43     35.76 o 
 -14   1   7     2045.93     2060.68     31.16 o 
 -13   1   7      305.97      266.04     10.71 o 
 -12   1   7       67.10       75.76      6.54 o 
 -11   1   7     1201.53     1137.76     16.73 o 
 -10   1   7        0.13        0.34      3.37 o 
  -9   1   7      607.62      603.10     14.35 o 
  -8   1   7      124.08      103.71     13.30 o 
  -7   1   7      653.27      614.44     13.65 o 
  -6   1   7      396.09      360.08     10.50 o 
  -5   1   7      327.37      309.76      9.74 o 
  -4   1   7      871.91      917.31     13.46 o 
  -3   1   7        4.97        8.25      2.52 o 
  -2   1   7     1845.66     1782.40     19.95 o 
  -1   1   7       18.40       28.19      2.72 o 
   0   1   7     2431.04     2452.82     17.34 o 
   1   1   7     2870.69     3026.68     19.91 o 
   2   1   7     4231.88     4526.12     26.32 o 
   3   1   7     5707.96     5902.40     31.99 o 
   4   1   7     9035.59     9352.30     46.02 o 
   5   1   7      485.60      500.83      8.66 o 
   6   1   7      309.14      374.20     21.04 o 
   7   1   7     1731.65     1739.39     16.28 o 
   8   1   7       25.10       36.47      3.73 o 
   9   1   7      239.53      218.46      6.76 o 
  10   1   7     1658.90     1691.28     18.57 o 
  11   1   7       87.64       77.99      6.61 o 
  12   1   7     1991.63     1966.15     26.18 o 
  13   1   7       59.25       85.05      7.25 o 
  14   1   7     2211.54     2238.91     29.69 o 
  15   1   7        1.75       -0.07     11.32 o 
  16   1   7      666.45      650.96     23.11 o 
  17   1   7      300.63      324.13     18.01 o 
  18   1   7      499.70      485.23     30.40 o 
  19   1   7      369.19      367.99     34.80 o 
  20   1   7      417.44      430.58     21.34 o 
  21   1   7      184.91      172.85     15.57 o 
  22   1   7      171.71      158.79     15.64 o 
  23   1   7       55.14       93.57     17.50 o 
  24   1   7        0.30       -8.88      9.88 o 
 -24   2   7      284.24      287.64     18.99 o 
 -23   2   7      111.82      111.62     13.57 o 
 -22   2   7      213.58      206.10     17.09 o 
 -21   2   7      664.87      685.84     25.46 o 
 -20   2   7       64.26       46.21     10.97 o 
 -19   2   7     1067.21     1033.26     29.42 o 
 -18   2   7       29.83       35.12      8.86 o 
 -17   2   7      428.32      484.03     15.60 o 
 -16   2   7      184.72      174.68     10.31 o 
 -15   2   7      717.61      703.95     17.52 o 
 -14   2   7      823.65      836.59     16.11 o 
 -13   2   7      622.01      630.66     13.91 o 
 -12   2   7     3698.18     3667.91     34.72 o 
 -11   2   7       16.93       22.82      5.32 o 
 -10   2   7     5375.42     5468.17     51.33 o 
  -9   2   7        3.56        7.32      4.56 o 
  -8   2   7     4076.57     3878.04     46.64 o 
  -7   2   7     2740.20     2678.20     30.99 o 
  -6   2   7     5507.25     5491.48     48.30 o 
  -5   2   7     3269.93     3175.94     33.12 o 
  -4   2   7      978.78     1024.69     22.93 o 
  -3   2   7     7514.61     7463.23     57.87 o 
  -2   2   7      510.88      508.99     12.22 o 
  -1   2   7     4132.07     4065.61     33.02 o 
   0   2   7     1306.25     1257.81     13.76 o 
   1   2   7     1160.29     1101.16     18.58 o 
   2   2   7     5056.01     4982.37     31.84 o 
   3   2   7      297.84      248.84      5.92 o 
   4   2   7     3782.51     3683.34     26.51 o 
   5   2   7      146.12      181.38      5.71 o 
   6   2   7     5478.94     5338.56     40.62 o 
   7   2   7     1305.21     1376.23     20.64 o 
   8   2   7     3721.96     3634.96     37.45 o 
   9   2   7     1714.41     1723.91     24.50 o 
  10   2   7     1532.07     1601.67     20.10 o 
  11   2   7     3011.88     3031.55     35.15 o 
  12   2   7     1888.16     1873.83     27.14 o 
  13   2   7     2577.21     2573.88     33.27 o 
  14   2   7       12.34       10.67      6.72 o 
  15   2   7     3611.39     3580.61     41.94 o 
  16   2   7      178.86      192.03     11.46 o 
  17   2   7     2363.80     2293.21     44.30 o 
  18   2   7      691.42      694.94     25.79 o 
  19   2   7      601.29      618.08     25.04 o 
  20   2   7     1133.55     1142.19     33.49 o 
  21   2   7       75.41       72.03     12.71 o 
  22   2   7      743.44      722.03     28.45 o 
  23   2   7      101.89       91.53     16.40 o 
 -22   3   7      497.69      513.64     26.89 o 
 -21   3   7      403.34      420.82     46.43 o 
 -20   3   7     1125.53     1126.83     25.65 o 
 -19   3   7      131.59      120.32     10.49 o 
 -18   3   7     1500.39     1426.69     27.77 o 
 -17   3   7      336.70      348.62     14.57 o 
 -16   3   7     2377.50     2307.17     29.33 o 
 -15   3   7      911.28      996.88     18.78 o 
 -14   3   7     2419.43     2357.42     33.18 o 
 -13   3   7     2724.21     2772.33     30.96 o 
 -12   3   7     1124.25     1104.80     18.71 o 
 -11   3   7     3173.11     3165.24     37.78 o 
 -10   3   7       30.22       37.85      6.12 o 
  -9   3   7     5469.36     5501.15     51.96 o 
  -8   3   7      229.54      241.43     10.32 o 
  -7   3   7     4618.12     4561.01     50.43 o 
  -6   3   7     2943.80     2856.71     32.89 o 
  -5   3   7     6212.06     6096.93     52.81 o 
  -4   3   7     5357.48     5376.09     47.84 o 
  -3   3   7     2399.35     2415.95     38.08 o 
  -2   3   7     3301.39     3176.25     27.11 o 
  -1   3   7      226.79      264.32     10.17 o 
   0   3   7     7363.16     7375.82     57.44 o 
   1   3   7     1046.34     1065.38     14.18 o 
   2   3   7     5806.98     5939.73     41.64 o 
   3   3   7     2008.25     1974.38     22.29 o 
   4   3   7      954.25      944.80     15.13 o 
   5   3   7     5666.63     5646.41     44.01 o 
   6   3   7       29.88       31.65      5.44 o 
   7   3   7     6968.54     6872.28     59.45 o 
   8   3   7     1196.00     1178.73     20.92 o 
   9   3   7     5131.51     4928.13     48.75 o 
  10   3   7     1742.58     1694.87     25.39 o 
  11   3   7     1608.69     1581.43     25.78 o 
  12   3   7     3181.77     3192.75     38.95 o 
  13   3   7      514.89      478.78     14.95 o 
  14   3   7     1207.55     1229.11     23.97 o 
  15   3   7      131.50      139.00     13.05 o 
  16   3   7     1016.24     1026.83     22.86 o 
  17   3   7     1019.42     1035.19     24.02 o 
  18   3   7      820.20      773.49     20.83 o 
  19   3   7     1122.84     1146.16     33.42 o 
  20   3   7      128.98      122.28     13.90 o 
  21   3   7     1232.18     1212.86     84.22 o 
  22   3   7        0.02       18.40      9.84 o 
 -20   4   7       14.56       13.58     10.51 o 
 -19   4   7     1353.80     1313.44     28.14 o 
 -18   4   7       44.10       62.81     11.04 o 
 -17   4   7     1155.44     1094.26     25.20 o 
 -16   4   7      637.93      627.01     16.16 o 
 -15   4   7     1978.07     1930.48     27.36 o 
 -14   4   7      581.01      622.51     15.40 o 
 -13   4   7     1149.32     1108.39     21.28 o 
 -12   4   7     2527.09     2469.84     29.91 o 
 -11   4   7        7.77       17.07      6.06 o 
 -10   4   7     1389.13     1357.47     24.11 o 
  -9   4   7      509.13      510.33     17.51 o 
  -8   4   7     1357.82     1365.99     23.59 o 
  -7   4   7     4288.72     4250.68     47.74 o 
  -6   4   7     2363.78     2309.93     30.51 o 
  -5   4   7     3244.66     3264.65     38.73 o 
  -4   4   7        1.86        4.19      7.51 o 
  -3   4   7     9833.77     9944.54     77.01 o 
  -2   4   7      865.90      923.45     18.55 o 
  -1   4   7     6771.97     6656.13     56.55 o 
   0   4   7     2609.20     2630.43     30.06 o 
   1   4   7     6037.20     6067.84     58.55 o 
   2   4   7     5611.35     5388.70     50.03 o 
   3   4   7     3584.85     3630.57     40.62 o 
   4   4   7     4601.32     4518.18     45.43 o 
   5   4   7      128.87      144.22     10.64 o 
   6   4   7     9596.77     9434.79     77.41 o 
   7   4   7      315.80      328.81     26.71 o 
   8   4   7     4594.95     4524.43     49.56 o 
   9   4   7     2255.87     2335.57     40.66 o 
  10   4   7     3216.12     3137.17     42.10 o 
  11   4   7     2587.38     2545.93     30.62 o 
  12   4   7     1454.37     1434.04     26.69 o 
  13   4   7     2419.70     2358.39     35.26 o 
  14   4   7      124.08      127.15     15.61 o 
  15   4   7     3539.44     3416.82     52.92 o 
  16   4   7      171.35      183.51     12.09 o 
  17   4   7     1555.95     1505.20     29.78 o 
  18   4   7     1099.80     1058.75     25.48 o 
  19   4   7      641.94      650.83     20.83 o 
  20   4   7     1077.86     1078.95     26.74 o 
 -18   5   7      749.15      719.67     28.81 o 
 -17   5   7       71.77       89.28      9.85 o 
 -16   5   7      527.43      550.54     18.89 o 
 -15   5   7      515.21      523.41     18.35 o 
 -14   5   7      950.01      984.08     24.08 o 
 -13   5   7     1394.80     1358.60     36.06 o 
 -12   5   7      235.39      258.90     11.25 o 
 -11   5   7     1757.50     1723.52     31.83 o 
 -10   5   7      209.75      219.38     11.90 o 
  -9   5   7     4427.54     4280.58     47.86 o 
  -8   5   7      276.56      267.56     14.62 o 
  -7   5   7     3467.58     3489.74     41.56 o 
  -6   5   7      599.55      617.72     16.78 o 
  -5   5   7      852.46      856.24     28.21 o 
  -4   5   7     5582.80     5540.17     57.91 o 
  -3   5   7        1.55       17.40      5.99 o 
  -2   5   7     3438.28     3500.75     39.82 o 
  -1   5   7      237.98      240.87     13.71 o 
   0   5   7     5135.92     5165.77     64.92 o 
   1   5   7     1666.45     1607.36     32.98 o 
   2   5   7     2803.28     2754.53     75.86 o 
   3   5   7     2261.03     2211.46     31.26 o 
   4   5   7      681.85      669.18     17.17 o 
   5   5   7     1519.49     1529.96     26.06 o 
   6   5   7       12.34       21.40      7.10 o 
   7   5   7     4111.58     4046.88     56.77 o 
   8   5   7      612.28      628.08     21.64 o 
   9   5   7     3104.19     3202.82     99.21 o 
  10   5   7      312.89      302.23     16.44 o 
  11   5   7      821.11      841.74     21.72 o 
  12   5   7     1550.63     1604.83     25.83 o 
  13   5   7       77.39       81.41      9.69 o 
  14   5   7     2897.42     2821.47     41.93 o 
  15   5   7        9.99       10.91      7.52 o 
  16   5   7     2103.28     2170.07     37.42 o 
  17   5   7      154.96      166.81     17.73 o 
 -14   6   7      473.84      473.72     18.52 o 
 -13   6   7      279.20      244.99     14.26 o 
 -12   6   7     1258.07     1188.14     35.29 o 
 -11   6   7      142.08      161.06     11.66 o 
 -10   6   7      513.20      558.09     22.27 o 
  -9   6   7      175.65      187.36     14.49 o 
  -8   6   7     1350.46     1355.71     26.41 o 
  -7   6   7      291.89      285.32     13.17 o 
  -6   6   7      932.11      887.01     21.13 o 
  -5   6   7      272.99      310.85     13.12 o 
  -4   6   7      373.19      405.75     18.78 o 
  -3   6   7      445.72      467.10     19.59 o 
  -2   6   7       85.13       86.56     10.84 o 
  -1   6   7      547.13      582.82     41.09 o 
   0   6   7      362.81      353.40     24.84 o 
   1   6   7     1361.27     1375.56     32.80 o 
   2   6   7      345.13      351.16     32.60 o 
   3   6   7      147.90      184.76     14.08 o 
   4   6   7     1278.90     1236.23     51.78 o 
   5   6   7      146.02      158.39     10.84 o 
   6   6   7     1315.85     1267.14     28.46 o 
   7   6   7      425.04      387.74     18.97 o 
   8   6   7      976.58     1027.11     29.23 o 
   9   6   7      597.55      600.91     27.78 o 
  10   6   7      430.55      404.42     20.86 o 
  11   6   7      746.79      689.48     25.61 o 
  12   6   7       73.59       63.80     11.60 o 
  13   6   7      759.16      724.98     27.14 o 
  -6   7   7       39.07       31.45     14.46 o 
  -5   7   7      279.75      295.69     26.62 o 
  -4   7   7      261.45      283.93     17.72 o 
  -3   7   7       11.54        4.82      8.38 o 
  -2   7   7        0.73       -5.13      7.86 o 
  -1   7   7        9.89        2.08      8.78 o 
   0   7   7      174.49      145.64     15.72 o 
   1   7   7       56.91       82.35     18.71 o 
   2   7   7       46.21       57.58     12.32 o 
   3   7   7       56.43       46.25     10.69 o 
   4   7   7        7.41       17.89      9.08 o 
   5   7   7        2.91      -10.90      8.30 o 
   6   7   7        4.82      -11.36      8.30 o 
 -24   0   8      151.67      177.04     22.54 o 
 -23   0   8      354.95      359.00     28.82 o 
 -22   0   8      870.97      962.64     42.97 o 
 -21   0   8      325.48      317.18     26.73 o 
 -20   0   8      716.76      755.94     37.11 o 
 -19   0   8        6.32       33.23     14.57 o 
 -18   0   8     4292.37     4267.82     88.26 o 
 -17   0   8       42.79       36.48     11.95 o 
 -16   0   8      872.82      903.83     37.11 o 
 -15   0   8     2538.32     2561.41     62.37 o 
 -14   0   8      712.78      722.92     32.49 o 
 -13   0   8     2125.32     2121.59     54.40 o 
 -12   0   8     2818.99     2819.15     62.37 o 
 -11   0   8    16370.40    16396.89    203.03 o 
 -10   0   8     3483.40     3378.87     66.45 o 
  -9   0   8     7787.85     7906.55     81.12 o 
  -8   0   8      712.73      768.78     25.31 o 
  -7   0   8     8879.29     9378.68     89.42 o 
  -6   0   8     4298.58     4130.48     69.13 o 
  -5   0   8     3083.25     3102.02     40.62 o 
  -4   0   8    13235.25    13134.08    112.35 o 
  -3   0   8     3778.90     3996.99     35.62 o 
  -2   0   8    20534.38    20615.54    130.53 o 
  -1   0   8      619.14      661.10     12.37 o 
   0   0   8    15283.43    14610.45     96.39 o 
   1   0   8     2094.43     1966.00     22.22 o 
   2   0   8       87.94      112.08      9.20 o 
   3   0   8    16837.07    16986.78    109.49 o 
   4   0   8     7348.59     7302.19     54.58 o 
   5   0   8     5966.57     6131.12     47.79 o 
   6   0   8       78.38       77.18      8.76 o 
   7   0   8    13323.46    13475.70    177.61 o 
   8   0   8     1183.60     1188.24     22.27 o 
   9   0   8     5166.07     4854.97     57.65 o 
  10   0   8     4411.96     4570.55     52.52 o 
  11   0   8      146.32      144.34      9.91 o 
  12   0   8     3921.84     3871.04    134.17 o 
  13   0   8       85.01      127.69     10.08 o 
  14   0   8     5488.42     5341.56     98.32 o 
  15   0   8      124.19      128.92     17.40 o 
  16   0   8     1972.84     2095.39     59.01 o 
  17   0   8     1180.16     1223.00     45.60 o 
  18   0   8     1047.78      994.50     43.18 o 
  19   0   8     2934.40     2758.25     73.90 o 
  20   0   8      154.16      141.82     21.49 o 
  21   0   8     2038.46     2198.53     67.08 o 
  22   0   8       51.60       62.68     17.40 o 
  23   0   8      543.35      581.21     37.42 o 
 -24   1   8       43.49       42.09     11.41 o 
 -23   1   8      622.90      691.54     26.83 o 
 -22   1   8      161.58      168.48     15.34 o 
 -21   1   8      904.65      865.79     34.96 o 
 -20   1   8        4.21        6.78      8.63 o 
 -19   1   8      607.12      614.44     23.19 o 
 -18   1   8      157.50      165.07     13.56 o 
 -17   1   8     1504.74     1455.28     38.52 o 
 -16   1   8       33.80       45.24      9.31 o 
 -15   1   8       31.99       22.71      7.86 o 
 -14   1   8     1219.77     1207.63     29.61 o 
 -13   1   8     1275.49     1306.30     36.42 o 
 -12   1   8     9293.77     9304.58     77.47 o 
 -11   1   8       63.36       76.35      6.20 o 
 -10   1   8     8907.28     8611.10     71.22 o 
  -9   1   8      942.50      925.43     18.51 o 
  -8   1   8     5285.69     5241.50     49.16 o 
  -7   1   8     3132.66     3138.12     34.85 o 
  -6   1   8     4495.97     4287.81     41.79 o 
  -5   1   8     9053.86     8569.98     57.83 o 
  -4   1   8     8750.46     9308.29     60.73 o 
  -3   1   8    33807.93    34313.30    295.83 o 
  -2   1   8     3671.52     3999.93     25.18 o 
  -1   1   8    10968.96    10954.01     95.80 o 
   0   1   8     1778.56     1732.73     23.91 o 
   1   1   8     7340.07     7570.20     40.06 o 
   2   1   8     2783.11     2716.06     19.37 o 
   3   1   8     1066.93     1035.40     10.99 o 
   4   1   8    14844.42    14617.55     75.91 o 
   5   1   8     2686.19     2712.38     22.05 o 
   6   1   8     4894.15     5007.33     41.30 o 
   7   1   8       20.53       47.78      6.22 o 
   8   1   8     1195.66     1128.83     20.06 o 
   9   1   8      591.87      596.58      9.90 o 
  10   1   8      317.48      317.45      9.30 o 
  11   1   8      988.21     1068.16     18.90 o 
  12   1   8     1221.88     1260.44     21.18 o 
  13   1   8     5481.22     5409.64     69.07 o 
  14   1   8      167.14      138.67     21.07 o 
  15   1   8     2487.00     2394.22     44.53 o 
  16   1   8      150.52      148.44     13.97 o 
  17   1   8     1475.12     1497.07     36.17 o 
  18   1   8      396.59      448.14     41.87 o 
  19   1   8      502.82      459.72     21.98 o 
  20   1   8     2023.86     1980.32     65.88 o 
  21   1   8       11.81       -1.36      8.82 o 
  22   1   8     2210.92     2175.86     49.14 o 
  23   1   8       11.30        8.26     10.90 o 
 -23   2   8      180.90      177.47     16.25 o 
 -22   2   8      142.85      173.05     15.63 o 
 -21   2   8       10.76       12.78      9.37 o 
 -20   2   8      446.93      459.80     21.46 o 
 -19   2   8       16.11       22.27      9.28 o 
 -18   2   8      621.39      641.44     23.64 o 
 -17   2   8      722.45      665.86     25.26 o 
 -16   2   8     1442.74     1451.69     34.38 o 
 -15   2   8     1375.64     1322.81     21.13 o 
 -14   2   8      829.56      792.76     16.20 o 
 -13   2   8      411.69      405.79     11.97 o 
 -12   2   8     2204.00     2281.04     30.03 o 
 -11   2   8    10337.88    10130.91     81.75 o 
 -10   2   8      206.25      186.01      9.95 o 
  -9   2   8      877.76      822.86     26.37 o 
  -8   2   8      560.01      523.50     13.91 o 
  -7   2   8     1963.98     1959.37     27.14 o 
  -6   2   8     4031.33     4016.00     40.60 o 
  -5   2   8      661.86      701.96     17.86 o 
  -4   2   8    10936.94    10900.18     80.14 o 
  -3   2   8      328.46      385.66     14.52 o 
  -2   2   8    18369.74    18617.09    193.36 o 
  -1   2   8      422.07      451.75     13.80 o 
   0   2   8     5984.43     6056.96     37.93 o 
   1   2   8     4325.00     4397.02     30.06 o 
   2   2   8     1233.54     1300.39     14.05 o 
   3   2   8     2543.63     2551.84     18.73 o 
   4   2   8       18.83       20.45      4.76 o 
   5   2   8     5697.61     5812.70     37.82 o 
   6   2   8       32.48       29.15      4.17 o 
   7   2   8     8653.48     8893.55     60.73 o 
   8   2   8       47.70       35.43      4.61 o 
   9   2   8     2212.28     2157.87     28.47 o 
  10   2   8     1423.22     1475.15     23.43 o 
  11   2   8      421.31      462.47     13.53 o 
  12   2   8      850.19      832.97     18.16 o 
  13   2   8      273.44      286.82     11.42 o 
  14   2   8     2714.90     2592.21     38.27 o 
  15   2   8        6.69        2.67      6.06 o 
  16   2   8     1404.49     1437.82     35.06 o 
  17   2   8      498.54      525.12     22.17 o 
  18   2   8     1749.70     1661.32     39.91 o 
  19   2   8     1391.84     1388.81     37.36 o 
  20   2   8      417.31      379.64     24.32 o 
  21   2   8      960.11      946.57     32.21 o 
  22   2   8       95.39       92.48     13.97 o 
 -22   3   8       16.44       28.82     27.25 o 
 -21   3   8      178.90      151.55     15.34 o 
 -20   3   8       66.80       74.43     12.06 o 
 -19   3   8       25.20       27.21     11.11 o 
 -18   3   8      386.70      374.33     15.16 o 
 -17   3   8      476.09      405.03     15.50 o 
 -16   3   8       19.17       22.65      9.55 o 
 -15   3   8       46.44       48.21      7.03 o 
 -14   3   8       14.61       16.01      5.42 o 
 -13   3   8      369.49      372.77     12.09 o 
 -12   3   8     2357.62     2325.13     33.37 o 
 -11   3   8      212.18      213.22     11.14 o 
 -10   3   8     1502.61     1503.43     25.31 o 
  -9   3   8      236.90      269.56     11.45 o 
  -8   3   8      719.58      716.99     29.19 o 
  -7   3   8      194.22      215.42     10.05 o 
  -6   3   8     1575.70     1556.38     24.05 o 
  -5   3   8      174.17      220.26      9.52 o 
  -4   3   8     1188.02     1246.92     20.51 o 
  -3   3   8     3859.24     3918.76     39.36 o 
  -2   3   8      834.61      904.71     16.84 o 
  -1   3   8      581.30      559.02     10.66 o 
   0   3   8      172.68      188.40      8.62 o 
   1   3   8      945.62      997.46     14.08 o 
   2   3   8        3.13        8.69      4.26 o 
   3   3   8      199.19      174.44      7.42 o 
   4   3   8      720.86      735.26     20.26 o 
   5   3   8       26.46       36.73      4.92 o 
   6   3   8      718.73      735.01     14.17 o 
   7   3   8      442.64      427.53     11.16 o 
   8   3   8      341.77      341.96     12.10 o 
   9   3   8      525.39      556.90     15.15 o 
  10   3   8      240.29      226.17     10.38 o 
  11   3   8      246.68      262.40     11.69 o 
  12   3   8      617.89      620.97     17.02 o 
  13   3   8      230.41      230.37      9.71 o 
  14   3   8       41.85       36.49      7.25 o 
  15   3   8      273.68      281.70     12.69 o 
  16   3   8        4.53       12.67      6.11 o 
  17   3   8       11.62       27.98      7.44 o 
  18   3   8       12.29       11.64      6.77 o 
  19   3   8       36.48       31.82     10.62 o 
  20   3   8      139.02      152.61     15.56 o 
  21   3   8        0.47        1.41     10.01 o 
 -20   4   8       28.94       29.77      8.50 o 
 -19   4   8        9.60        5.66      8.10 o 
 -18   4   8       53.63       48.53     11.31 o 
 -17   4   8       18.17        2.30      6.07 o 
 -16   4   8      132.45      135.04      9.30 o 
 -15   4   8        0.32       -3.91      5.91 o 
 -14   4   8       82.37       75.27      7.47 o 
 -13   4   8      335.18      304.60     11.49 o 
 -12   4   8      350.56      367.15     14.50 o 
 -11   4   8      477.80      461.81     15.46 o 
 -10   4   8      324.31      337.52     13.24 o 
  -9   4   8      189.57      171.65     19.39 o 
  -8   4   8      269.08      282.35     11.91 o 
  -7   4   8      429.97      430.14     16.27 o 
  -6   4   8       28.18       40.05      6.49 o 
  -5   4   8        0.59        0.77      4.44 o 
  -4   4   8      694.25      700.61     16.37 o 
  -3   4   8      214.72      225.80      9.97 o 
  -2   4   8      612.22      627.94     15.12 o 
  -1   4   8        2.41        3.07      5.16 o 
   0   4   8        3.34        6.81      5.96 o 
   1   4   8       30.70       25.15      6.77 o 
   2   4   8      486.76      495.43     13.88 o 
   3   4   8      132.55      160.34      8.94 o 
   4   4   8      148.63      166.72      9.16 o 
   5   4   8      980.51      987.49     19.88 o 
   6   4   8        7.30        6.71      4.01 o 
   7   4   8      239.84      243.30     11.42 o 
   8   4   8      104.21      128.79      9.07 o 
   9   4   8      268.10      293.91     12.43 o 
  10   4   8      325.67      288.83     12.53 o 
  11   4   8      172.23      153.51     10.50 o 
  12   4   8      899.84      899.91     24.69 o 
  13   4   8      174.93      192.37     11.48 o 
  14   4   8      130.48      127.24      8.65 o 
  15   4   8       42.87       43.51     10.01 o 
  16   4   8        0.92        0.50      6.39 o 
  17   4   8       94.73       81.21      9.59 o 
  18   4   8       88.95       86.97     13.28 o 
  19   4   8        0.24        6.21      7.18 o 
 -17   5   8      396.34      437.41     17.78 o 
 -16   5   8       18.40       26.83      7.83 o 
 -15   5   8      380.74      356.78     18.62 o 
 -14   5   8      703.56      721.44     21.14 o 
 -13   5   8      113.05      126.78     12.22 o 
 -12   5   8        1.99       -5.26      5.99 o 
 -11   5   8      500.21      517.75     18.39 o 
 -10   5   8      122.31      128.65      9.92 o 
  -9   5   8       38.26       57.53     10.16 o 
  -8   5   8      393.35      418.34     15.01 o 
  -7   5   8       10.95       17.29      6.26 o 
  -6   5   8       38.84       58.16      7.41 o 
  -5   5   8     1226.52     1202.36     27.30 o 
  -4   5   8        0.29        5.50     11.23 o 
  -3   5   8       20.88       24.51      7.78 o 
  -2   5   8      332.53      315.12     26.26 o 
  -1   5   8      311.58      331.28     23.85 o 
   0   5   8       19.23       26.64      7.36 o 
   1   5   8       47.83       70.61      9.19 o 
   2   5   8      219.65      265.46     21.12 o 
   3   5   8       45.22       50.01     11.84 o 
   4   5   8      497.91      461.00     14.93 o 
   5   5   8        0.22        3.94      6.86 o 
   6   5   8      529.44      496.46     25.54 o 
   7   5   8      302.45      309.72     13.19 o 
   8   5   8     1022.74      988.87     27.05 o 
   9   5   8      456.86      450.61     19.73 o 
  10   5   8      417.39      395.30     18.95 o 
  11   5   8      678.48      637.12     26.97 o 
  12   5   8      106.16       93.92      9.74 o 
  13   5   8      438.97      466.23     24.19 o 
  14   5   8       52.75       56.88      8.97 o 
  15   5   8      288.49      283.64     14.95 o 
  16   5   8       37.77       36.84      8.81 o 
 -12   6   8        0.40       -0.65      6.95 o 
 -11   6   8      138.15      154.84     20.70 o 
 -10   6   8      190.39      183.63     14.67 o 
  -9   6   8      937.51      875.03     30.18 o 
  -8   6   8      109.19      113.44     10.15 o 
  -7   6   8      868.41      888.34     21.93 o 
  -6   6   8      336.22      361.43     18.50 o 
  -5   6   8      185.12      194.97     14.37 o 
  -4   6   8      566.48      551.20     23.85 o 
  -3   6   8        6.99       12.76      9.07 o 
  -2   6   8     1058.77     1004.37     28.90 o 
  -1   6   8       39.37       41.46      9.00 o 
   0   6   8      439.31      441.03     19.56 o 
   1   6   8      484.42      526.13     21.60 o 
   2   6   8      568.40      561.67     22.23 o 
   3   6   8      817.84      780.62     25.34 o 
   4   6   8      204.86      192.71     14.82 o 
   5   6   8     1343.16     1344.82     34.20 o 
   6   6   8       51.17       70.21     10.34 o 
   7   6   8      847.38      847.50     22.10 o 
   8   6   8      627.33      574.37     25.54 o 
   9   6   8      419.74      438.97     21.16 o 
  10   6   8     1362.73     1395.44     35.91 o 
  11   6   8      137.71      190.96     22.38 o 
  12   6   8     1989.88     1987.57    100.31 o 
  -3   7   8      536.51      577.14     25.00 o 
  -2   7   8       12.21       15.86      9.48 o 
  -1   7   8     1056.20     1044.83     31.73 o 
   0   7   8      381.61      341.66     39.41 o 
   1   7   8     1311.36     1299.50     45.07 o 
   2   7   8      828.94      866.44     29.09 o 
 -23   1   9       51.43       47.15     11.78 o 
 -22   1   9      192.10      171.29     16.08 o 
 -21   1   9       68.00       49.63     11.12 o 
 -20   1   9      310.83      305.55     18.79 o 
 -19   1   9      118.80       99.08     13.15 o 
 -18   1   9      235.88      230.85     16.23 o 
 -17   1   9       10.53        8.58      8.26 o 
 -16   1   9       88.86      132.21     12.74 o 
 -15   1   9       71.25       57.63     10.26 o 
 -14   1   9      207.28      191.68     23.53 o 
 -13   1   9     1200.41     1149.92     23.61 o 
 -12   1   9       12.94       14.03      9.06 o 
 -11   1   9     1513.25     1464.53     25.57 o 
 -10   1   9      363.95      371.18     13.39 o 
  -9   1   9     1006.73     1015.70     20.43 o 
  -8   1   9     1256.20     1253.70     22.34 o 
  -7   1   9     2489.71     2554.64     31.94 o 
  -6   1   9       80.82       69.02      7.30 o 
  -5   1   9        6.80       15.25      4.55 o 
  -4   1   9     1476.23     1446.81     15.21 o 
  -3   1   9      285.08      258.96     10.24 o 
  -2   1   9      726.09      741.09     10.34 o 
  -1   1   9      397.03      391.59      7.34 o 
   0   1   9      819.33      832.73     10.42 o 
   1   1   9     1483.15     1465.07     16.34 o 
   2   1   9      400.34      379.33      7.23 o 
   3   1   9     3078.49     3195.39     22.41 o 
   4   1   9      116.13      127.57      4.89 o 
   5   1   9     6669.57     6739.83     42.39 o 
   6   1   9      361.26      373.71      8.34 o 
   7   1   9     2254.85     2297.36     21.01 o 
   8   1   9     1085.44     1090.52     14.85 o 
   9   1   9     3053.32     3011.99     29.15 o 
  10   1   9      708.51      725.10     13.56 o 
  11   1   9      693.64      748.05     24.36 o 
  12   1   9      727.79      711.05     17.37 o 
  13   1   9        1.04       -0.99      5.31 o 
  14   1   9     1819.00     1768.41     75.26 o 
  15   1   9       17.25       12.55      8.84 o 
  16   1   9      497.27      459.37     20.64 o 
  17   1   9      118.06      125.24     14.78 o 
  18   1   9      225.19      249.73     31.45 o 
  19   1   9       25.83       29.36     10.60 o 
  20   1   9       48.61       46.17     11.71 o 
  21   1   9       63.49       83.48     27.57 o 
  22   1   9        9.23       -8.27     11.43 o 
 -22   2   9      184.87      156.89     15.93 o 
 -21   2   9      664.20      629.98     52.51 o 
 -20   2   9       70.68      104.22     13.04 o 
 -19   2   9      800.80      743.10     50.10 o 
 -18   2   9        6.30        5.29      8.95 o 
 -17   2   9     1194.64     1166.33     33.75 o 
 -16   2   9      138.13      163.78     24.06 o 
 -15   2   9     1784.81     1689.74     30.09 o 
 -14   2   9     1004.57      981.11     22.60 o 
 -13   2   9      559.56      512.72     13.57 o 
 -12   2   9     1316.72     1380.19     22.80 o 
 -11   2   9     1162.26     1137.09     26.59 o 
 -10   2   9     2613.54     2521.21     33.86 o 
  -9   2   9        3.83       -1.91      5.01 o 
  -8   2   9     1943.17     1850.36     27.59 o 
  -7   2   9      848.27      875.92     18.38 o 
  -6   2   9     1779.76     1743.08     32.10 o 
  -5   2   9     3313.33     3146.10     35.37 o 
  -4   2   9     1280.54     1256.99     31.14 o 
  -3   2   9     3094.97     3046.80     33.71 o 
  -2   2   9      257.01      267.65      9.81 o 
  -1   2   9     2260.45     2309.54     37.93 o 
   0   2   9     1702.97     1739.32     17.39 o 
   1   2   9     1696.04     1682.98     17.09 o 
   2   2   9     4724.15     4851.56     30.18 o 
   3   2   9      654.03      666.55     11.07 o 
   4   2   9     4581.54     4735.22     33.77 o 
   5   2   9      211.23      240.78     11.98 o 
   6   2   9     3226.17     3174.49     30.47 o 
   7   2   9        1.94        6.76      4.08 o 
   8   2   9      928.74      961.60     17.61 o 
   9   2   9      999.60      938.90     16.24 o 
  10   2   9      619.94      613.70     13.41 o 
  11   2   9     1917.11     1960.98     25.31 o 
  12   2   9      550.54      539.15     15.43 o 
  13   2   9     2070.22     2081.61     30.38 o 
  14   2   9      102.64       89.41     11.55 o 
  15   2   9     1683.18     1683.14     38.01 o 
  16   2   9      265.79      250.09     17.40 o 
  17   2   9      927.21      902.74     29.12 o 
  18   2   9      718.13      698.73     40.09 o 
  19   2   9      432.61      407.11     22.33 o 
  20   2   9     1417.60     1469.07     39.91 o 
  21   2   9       90.69       66.59     32.02 o 
 -21   3   9       50.11       48.15     12.05 o 
 -20   3   9      728.03      763.05     28.31 o 
 -19   3   9        2.53       -1.77      7.64 o 
 -18   3   9      865.20      957.85     30.35 o 
 -17   3   9      387.90      396.95     18.75 o 
 -16   3   9     1596.21     1612.68     30.52 o 
 -15   3   9     1300.44     1323.96     22.79 o 
 -14   3   9      366.17      347.90     12.45 o 
 -13   3   9     1464.87     1474.26     23.02 o 
 -12   3   9      359.49      365.20     14.30 o 
 -11   3   9     2423.56     2442.80     34.87 o 
 -10   3   9      297.04      279.64     12.43 o 
  -9   3   9     1735.31     1702.42     27.58 o 
  -8   3   9     1125.16     1120.90     21.80 o 
  -7   3   9      678.20      665.07     16.46 o 
  -6   3   9     4481.46     4358.90     45.19 o 
  -5   3   9        3.77        0.90      6.53 o 
  -4   3   9     7560.14     7299.83     62.37 o 
  -3   3   9      363.04      370.06     12.34 o 
  -2   3   9     6372.92     6401.49     62.85 o 
  -1   3   9      803.83      847.44     16.61 o 
   0   3   9     5030.74     5063.56     63.26 o 
   1   3   9     2716.59     2804.93     32.35 o 
   2   3   9     3112.74     3138.39     35.07 o 
   3   3   9     2587.39     2501.98     27.22 o 
   4   3   9      514.67      494.09     12.90 o 
   5   3   9     4404.46     4347.66     38.85 o 
   6   3   9      115.17      143.63      8.76 o 
   7   3   9     4650.44     4480.29     48.90 o 
   8   3   9     2597.36     2682.82     39.08 o 
   9   3   9     2066.27     2065.08     26.17 o 
  10   3   9     3789.95     3744.65     43.31 o 
  11   3   9      528.05      512.77     15.81 o 
  12   3   9     3954.67     3931.86     45.72 o 
  13   3   9       27.23       35.18      7.16 o 
  14   3   9     3401.79     3252.48     41.96 o 
  15   3   9      153.43      147.26     26.21 o 
  16   3   9     1181.71     1190.20     34.54 o 
  17   3   9     1767.00     1723.75     41.61 o 
  18   3   9      628.28      636.88     29.35 o 
  19   3   9     1035.04     1081.33     34.19 o 
  20   3   9      152.07      126.31     44.55 o 
 -19   4   9      682.63      659.56     27.14 o 
 -18   4   9        8.94        9.43      6.41 o 
 -17   4   9      797.71      805.15     19.06 o 
 -16   4   9      415.31      413.02     14.48 o 
 -15   4   9     1531.75     1440.93     24.72 o 
 -14   4   9     1679.19     1710.42     31.29 o 
 -13   4   9       47.28       44.17      6.76 o 
 -12   4   9     1989.36     1997.63     32.58 o 
 -11   4   9      162.82      197.34     14.00 o 
 -10   4   9     4900.08     4905.61     53.33 o 
  -9   4   9      253.99      315.60     17.39 o 
  -8   4   9     1847.83     1821.00     29.15 o 
  -7   4   9     3167.23     3221.97     40.32 o 
  -6   4   9     3572.43     3624.95     50.56 o 
  -5   4   9     2812.67     2811.65     38.23 o 
  -4   4   9      820.37      856.66     27.79 o 
  -3   4   9     5601.48     5537.72     53.06 o 
  -2   4   9        1.36       -2.31      9.12 o 
  -1   4   9     4388.44     4370.84     58.43 o 
   0   4   9      541.17      571.13     33.12 o 
   1   4   9     3859.82     3938.56     54.42 o 
   2   4   9     1781.78     1792.33     38.15 o 
   3   4   9     1422.76     1373.30     26.68 o 
   4   4   9     2894.85     2968.99     36.69 o 
   5   4   9       60.98       68.62      7.55 o 
   6   4   9     4346.59     4306.66     43.77 o 
   7   4   9      349.13      329.50     11.37 o 
   8   4   9     3136.38     3145.52     34.85 o 
   9   4   9     1558.11     1538.62     23.78 o 
  10   4   9     1766.53     1820.54     34.15 o 
  11   4   9     2688.69     2602.46     37.46 o 
  12   4   9      942.04      926.94     22.44 o 
  13   4   9     1381.21     1363.95     27.29 o 
  14   4   9        9.60       11.59      9.42 o 
  15   4   9     2360.02     2240.44     78.87 o 
  16   4   9      661.64      653.47     20.60 o 
  17   4   9     1020.05      973.62     25.65 o 
  18   4   9      641.21      647.15     27.57 o 
 -16   5   9      373.45      371.59     16.92 o 
 -15   5   9     1596.19     1545.12     31.53 o 
 -14   5   9      100.79      103.50      9.18 o 
 -13   5   9      734.66      734.43     18.36 o 
 -12   5   9      146.96      129.55     11.19 o 
 -11   5   9     1741.05     1776.41     31.59 o 
 -10   5   9      315.32      307.37     14.08 o 
  -9   5   9     1384.21     1385.80     27.13 o 
  -8   5   9     1647.51     1644.06     29.40 o 
  -7   5   9     2219.06     2331.28     34.97 o 
  -6   5   9     1966.39     1963.02     31.39 o 
  -5   5   9      306.43      322.27     17.38 o 
  -4   5   9     2118.13     2009.01     39.99 o 
  -3   5   9        0.01       20.42     12.53 o 
  -2   5   9     3010.80     3028.48     63.36 o 
  -1   5   9     1417.17     1382.14     32.65 o 
   0   5   9     1651.29     1718.79     36.69 o 
   1   5   9     4269.33     4200.58     60.25 o 
   2   5   9     1022.55     1052.42     28.83 o 
   3   5   9     4890.21     4715.90     64.53 o 
   4   5   9      788.80      846.44     25.83 o 
   5   5   9     2985.00     2906.48     48.99 o 
   6   5   9        6.88       15.24      7.20 o 
   7   5   9     3287.64     3195.71     41.93 o 
   8   5   9      871.52      832.92     21.29 o 
   9   5   9     1649.74     1608.49     29.61 o 
  10   5   9      808.21      788.20     25.71 o 
  11   5   9     1136.52     1122.27     25.73 o 
  12   5   9      579.64      595.93     24.13 o 
  13   5   9      103.59      100.46     15.60 o 
  14   5   9     1471.36     1363.81     29.37 o 
  15   5   9       11.82       28.06      8.31 o 
 -11   6   9       48.61       47.59     12.74 o 
 -10   6   9      922.41      917.77     23.60 o 
  -9   6   9      155.25      159.26     19.01 o 
  -8   6   9      241.96      246.06     16.97 o 
  -7   6   9      368.95      414.01     26.83 o 
  -6   6   9      209.78      220.86     16.17 o 
  -5   6   9      482.62      480.07     23.37 o 
  -4   6   9      186.38      187.01     14.96 o 
  -3   6   9      235.74      236.25     16.49 o 
  -2   6   9      200.36      208.28     15.58 o 
  -1   6   9      848.90      847.87     55.66 o 
   0   6   9      267.26      262.47     17.04 o 
   1   6   9      587.23      626.09     23.87 o 
   2   6   9      599.37      621.62     34.33 o 
   3   6   9      457.63      425.03     20.19 o 
   4   6   9      616.82      641.70     30.82 o 
   5   6   9        7.04        6.26     17.24 o 
   6   6   9     1328.01     1252.44     33.83 o 
   7   6   9      149.27      165.69     14.52 o 
   8   6   9      738.38      758.86     27.05 o 
   9   6   9      554.29      543.57     19.14 o 
  10   6   9      411.32      380.53     16.99 o 
 -22   0  10      785.30      874.07     43.60 o 
 -21   0  10      117.86      130.71     21.07 o 
 -20   0  10     1257.44     1250.67     49.79 o 
 -19   0  10       29.18       11.22     14.05 o 
 -18   0  10     3941.54     3802.54     85.95 o 
 -17   0  10        1.15        8.18     12.58 o 
 -16   0  10     1239.20     1211.16     45.49 o 
 -15   0  10     1476.85     1516.28     50.31 o 
 -14   0  10     3989.02     3887.13     82.39 o 
 -13   0  10     7667.97     7316.83    119.49 o 
 -12   0  10      326.83      348.41     25.37 o 
 -11   0  10     4163.53     4301.26     83.22 o 
 -10   0  10      202.51      208.05     13.90 o 
  -9   0  10     4788.78     4928.14     62.29 o 
  -8   0  10      771.13      727.89     21.82 o 
  -7   0  10     4245.84     4367.45     55.99 o 
  -6   0  10     2433.42     2524.27     62.05 o 
  -5   0  10     1043.48      998.71     56.76 o 
  -4   0  10     2092.87     2083.93     34.31 o 
  -3   0  10       61.37       88.94      7.23 o 
  -2   0  10     8580.46     8748.47     73.34 o 
  -1   0  10      141.28      159.77      7.82 o 
   0   0  10      814.15      898.59     15.90 o 
   1   0  10      958.38      861.78     15.64 o 
   2   0  10      139.59      119.14      6.79 o 
   3   0  10     3889.49     4217.01     39.33 o 
   4   0  10     1828.57     1990.78     24.69 o 
   5   0  10     4221.29     4389.83     40.49 o 
   6   0  10      691.73      735.78     14.59 o 
   7   0  10     8392.12     8495.45    149.94 o 
   8   0  10      625.94      655.22     29.14 o 
   9   0  10      635.20      672.54     19.22 o 
  10   0  10     2591.72     2684.88     40.27 o 
  11   0  10      152.33      132.17     10.93 o 
  12   0  10     4815.18     4531.23     88.26 o 
  13   0  10     1461.33     1408.53     47.90 o 
  14   0  10     6177.27     6110.50    111.00 o 
  15   0  10      810.25      974.38     42.66 o 
  16   0  10     7149.38     6835.62    123.37 o 
  17   0  10     2875.19     2763.60     74.21 o 
  18   0  10      118.94      106.28     20.54 o 
  19   0  10     2252.18     2255.86     68.55 o 
  20   0  10       63.67       49.89     17.92 o 
  21   0  10     2103.64     2186.16     70.33 o 
 -22   1  10      297.84      301.61     28.14 o 
 -21   1  10      913.21      902.81     30.24 o 
 -20   1  10        8.45       11.05      9.88 o 
 -19   1  10      624.33      626.82     24.79 o 
 -18   1  10       26.18       23.67      9.68 o 
 -17   1  10     1290.44     1258.88     33.54 o 
 -16   1  10       51.31       58.95     12.00 o 
 -15   1  10     5636.35     5568.50     73.97 o 
 -14   1  10     6150.99     6050.61     76.70 o 
 -13   1  10      247.47      255.89     13.16 o 
 -12   1  10     3508.89     3390.75     42.54 o 
 -11   1  10       51.36      101.17     18.82 o 
 -10   1  10     5392.41     5295.29     53.96 o 
  -9   1  10      660.85      679.29     17.69 o 
  -8   1  10     5596.18     5468.53     53.65 o 
  -7   1  10      899.62      851.18     18.85 o 
  -6   1  10     2691.32     2710.42     29.30 o 
  -5   1  10     7220.18     7318.21     54.35 o 
  -4   1  10       53.21       82.32      9.32 o 
  -3   1  10     7370.66     7237.61     52.67 o 
  -2   1  10     1597.25     1649.29     15.86 o 
  -1   1  10     3984.46     4050.10     36.43 o 
   0   1  10      943.33      925.52     11.67 o 
   1   1  10     3887.80     3843.79     26.42 o 
   2   1  10     2893.34     2815.37     21.67 o 
   3   1  10       62.79       50.87      3.92 o 
   4   1  10     4312.35     4458.86     32.64 o 
   5   1  10     1253.06     1231.65     15.46 o 
   6   1  10     5273.89     5135.25     47.08 o 
   7   1  10        3.68        8.10      4.05 o 
   8   1  10     7668.79     7620.00     55.04 o 
   9   1  10     5941.24     6079.86     77.82 o 
  10   1  10     1928.53     1996.70     32.92 o 
  11   1  10     3568.50     3505.49     41.23 o 
  12   1  10      340.55      361.63     13.93 o 
  13   1  10     4518.72     4528.14     64.41 o 
  14   1  10       15.70       -2.85      6.32 o 
  15   1  10     3509.40     3473.02     43.86 o 
  16   1  10      694.66      710.00     26.76 o 
  17   1  10     2950.03     2796.12     52.95 o 
  18   1  10     2119.88     1995.83    107.33 o 
  19   1  10      575.04      557.16     35.06 o 
  20   1  10     2343.93     2298.45     50.13 o 
  21   1  10       26.79       21.33     10.71 o 
 -21   2  10       43.97       61.37     13.94 o 
 -20   2  10      319.25      298.39     19.30 o 
 -19   2  10        4.97       10.17      9.29 o 
 -18   2  10     1035.71     1036.50     31.70 o 
 -17   2  10       55.66       48.80     11.17 o 
 -16   2  10      648.15      621.48     36.69 o 
 -15   2  10      644.95      653.53     23.54 o 
 -14   2  10     2577.65     2507.01     38.54 o 
 -13   2  10     2838.51     2814.03     39.41 o 
 -12   2  10      529.74      545.00     16.91 o 
 -11   2  10     1048.62     1039.41     22.69 o 
 -10   2  10      344.08      360.14     14.04 o 
  -9   2  10     2120.94     2102.45     31.23 o 
  -8   2  10      850.81      832.05     19.27 o 
  -7   2  10     2522.72     2607.21     34.08 o 
  -6   2  10     1470.71     1564.71     25.38 o 
  -5   2  10      241.16      248.72     10.75 o 
  -4   2  10     4098.89     3969.65     41.78 o 
  -3   2  10      206.16      209.94      9.70 o 
  -2   2  10     3303.34     3376.24     43.04 o 
  -1   2  10      697.47      690.45     18.94 o 
   0   2  10     1272.20     1313.69     15.58 o 
   1   2  10      579.70      591.51     10.78 o 
   2   2  10      293.43      307.99      8.25 o 
   3   2  10     1054.15     1083.50     16.58 o 
   4   2  10      551.41      576.17     18.31 o 
   5   2  10      556.37      561.73     12.48 o 
   6   2  10       54.03       40.90      5.78 o 
   7   2  10     6831.50     6617.72     51.19 o 
   8   2  10     1492.08     1523.76     29.07 o 
   9   2  10     2104.23     2131.23     25.92 o 
  10   2  10     1282.29     1297.93     20.12 o 
  11   2  10      612.65      613.59     14.12 o 
  12   2  10     2257.71     2194.14     33.06 o 
  13   2  10      255.48      255.75     15.12 o 
  14   2  10     1678.04     1769.32     30.36 o 
  15   2  10      275.71      214.31     17.98 o 
  16   2  10     2099.81     1999.78     63.52 o 
  17   2  10      758.79      710.77     27.24 o 
  18   2  10       85.01       86.92     12.62 o 
  19   2  10      311.71      321.45     20.75 o 
  20   2  10        7.45        8.41     10.22 o 
 -20   3  10        0.20       -0.74      9.48 o 
 -19   3  10       42.09       70.35     12.45 o 
 -18   3  10        1.55      -12.64      8.43 o 
 -17   3  10      136.08      147.85     11.78 o 
 -16   3  10        2.16       -0.01      7.55 o 
 -15   3  10     2003.74     1983.77     34.39 o 
 -14   3  10     2579.40     2528.42     32.38 o 
 -13   3  10       21.95       29.07      6.40 o 
 -12   3  10      192.28      168.50     14.76 o 
 -11   3  10       20.18       16.56      8.60 o 
 -10   3  10      271.35      274.82     19.98 o 
  -9   3  10        1.33       -5.19      5.15 o 
  -8   3  10        1.37       10.20      5.46 o 
  -7   3  10      151.21      171.29     17.46 o 
  -6   3  10        0.67        1.66      4.67 o 
  -5   3  10      943.53      983.13     20.25 o 
  -4   3  10      280.63      299.01     11.65 o 
  -3   3  10      479.00      491.95     13.99 o 
  -2   3  10      963.97     1034.99     26.17 o 
  -1   3  10      485.38      498.65     17.81 o 
   0   3  10        5.73        0.91      5.60 o 
   1   3  10      380.61      355.19     15.24 o 
   2   3  10       88.46      102.65      9.34 o 
   3   3  10      143.43      150.72     10.75 o 
   4   3  10       75.81       97.40      6.63 o 
   5   3  10      123.69      124.44     10.14 o 
   6   3  10      226.63      210.70      9.18 o 
   7   3  10      148.42      162.82      8.57 o 
   8   3  10     2061.12     2001.81     26.10 o 
   9   3  10     1111.23     1130.22     19.60 o 
  10   3  10      178.77      183.23      9.00 o 
  11   3  10      628.70      619.81     15.15 o 
  12   3  10        0.51        8.86      4.95 o 
  13   3  10      452.24      452.98     14.28 o 
  14   3  10       33.94       54.59      9.51 o 
  15   3  10      600.94      611.22     24.89 o 
  16   3  10      402.64      374.26     20.36 o 
  17   3  10      729.16      695.24     48.63 o 
  18   3  10      307.35      288.46     20.11 o 
  19   3  10       47.02       63.63     12.77 o 
 -18   4  10       16.66       14.50      8.34 o 
 -17   4  10        6.06        4.12      6.34 o 
 -16   4  10        9.37       13.98      6.55 o 
 -15   4  10       15.26        7.32      6.61 o 
 -14   4  10      198.24      230.69     11.71 o 
 -13   4  10      294.12      304.47     17.09 o 
 -12   4  10      204.57      205.28     16.02 o 
 -11   4  10      147.70      145.16     10.74 o 
 -10   4  10        3.58       -8.89      6.17 o 
  -9   4  10        0.07        0.63      5.26 o 
  -8   4  10       32.13       24.91      6.77 o 
  -7   4  10      477.92      447.42     15.21 o 
  -6   4  10      317.30      307.03     13.02 o 
  -5   4  10       63.13       59.91      7.44 o 
  -4   4  10      440.04      427.01     18.60 o 
  -3   4  10       89.32      106.46     11.07 o 
  -2   4  10      412.38      417.35     18.02 o 
  -1   4  10      455.75      433.90     17.96 o 
   0   4  10      526.17      513.08     19.31 o 
   1   4  10       83.66       79.48      9.74 o 
   2   4  10      442.40      506.22     19.29 o 
   3   4  10        6.60       11.39      6.57 o 
   4   4  10       46.15       51.41      8.73 o 
   5   4  10      526.01      495.64     20.49 o 
   6   4  10      165.36      191.64      9.44 o 
   7   4  10        3.95       -6.48      4.32 o 
   8   4  10      253.94      274.03     10.91 o 
   9   4  10       93.69       66.63      6.88 o 
  10   4  10        6.48        4.95      5.02 o 
  11   4  10        6.07       -4.21      4.54 o 
  12   4  10       92.95       85.73      7.69 o 
  13   4  10      145.12      144.63     10.84 o 
  14   4  10        0.45        8.10      6.26 o 
  15   4  10        0.23       -3.75      6.51 o 
  16   4  10      467.40      408.82     16.91 o 
  17   4  10      131.36      106.73     26.89 o 
 -14   5  10      135.17      123.96      9.82 o 
 -13   5  10      594.98      543.44     16.43 o 
 -12   5  10       29.65       19.60      7.64 o 
 -11   5  10        5.04       -3.18      6.41 o 
 -10   5  10      311.74      315.64     19.31 o 
  -9   5  10       15.52       18.96      6.82 o 
  -8   5  10       33.49       26.74      7.55 o 
  -7   5  10      401.41      384.92     19.56 o 
  -6   5  10       59.10       65.88     21.49 o 
  -5   5  10      162.47      173.48     14.30 o 
  -4   5  10       14.68       19.59     16.25 o 
  -3   5  10     1034.78     1027.62     29.31 o 
  -2   5  10       54.54       42.93     11.48 o 
  -1   5  10     1007.65      940.12     47.48 o 
   0   5  10      514.19      517.22     21.22 o 
   1   5  10      518.24      509.45     21.01 o 
   2   5  10     1206.69     1213.95     31.46 o 
   3   5  10      177.86      174.26     13.63 o 
   4   5  10     1519.08     1395.56     40.35 o 
   5   5  10       47.62       34.57      9.52 o 
   6   5  10     1212.19     1207.09     31.79 o 
   7   5  10      282.20      285.37     17.04 o 
   8   5  10       62.37       79.37     14.16 o 
   9   5  10        0.47       -0.51      6.41 o 
  10   5  10       93.48       90.60      9.31 o 
  11   5  10      352.45      350.65     13.52 o 
  12   5  10      136.18      126.55      9.51 o 
  13   5  10      374.12      401.86     14.45 o 
  14   5  10       24.97       11.77      7.43 o 
  -9   6  10      756.45      735.47     47.64 o 
  -8   6  10       50.61       68.06     12.07 o 
  -7   6  10      350.67      356.37     20.07 o 
  -6   6  10      476.57      469.61     52.83 o 
  -5   6  10      300.62      294.55     37.73 o 
  -4   6  10      225.59      218.99     16.11 o 
  -3   6  10       46.15       47.39     10.71 o 
  -2   6  10     1230.62     1205.22     81.76 o 
  -1   6  10       78.33       92.47     12.37 o 
   0   6  10     1085.00     1082.47     31.76 o 
   1   6  10      406.74      444.37     52.46 o 
   2   6  10      373.91      412.47     27.20 o 
   3   6  10     1470.52     1420.46     36.35 o 
   4   6  10      185.06      221.95     16.28 o 
   5   6  10     1522.55     1493.98     37.51 o 
   6   6  10      367.59      330.67     19.91 o 
   7   6  10      446.51      429.20     21.01 o 
   8   6  10       89.99       75.68     12.19 o 
 -21   1  11       36.46       18.72      9.95 o 
 -20   1  11      223.80      226.10     17.68 o 
 -19   1  11        3.51        5.47      9.15 o 
 -18   1  11      348.52      365.88     19.97 o 
 -17   1  11       44.80       21.54     10.19 o 
 -16   1  11      542.18      495.41     31.65 o 
 -15   1  11       23.07       22.11      9.70 o 
 -14   1  11       15.03       -5.65      7.34 o 
 -13   1  11      969.23      972.04     23.38 o 
 -12   1  11       98.79       86.95      9.12 o 
 -11   1  11      184.19      196.31     11.35 o 
 -10   1  11      161.46      174.70     11.00 o 
  -9   1  11      327.27      328.64     13.60 o 
  -8   1  11      524.25      564.78     25.66 o 
  -7   1  11      416.30      444.73     14.68 o 
  -6   1  11      814.88      811.58     16.07 o 
  -5   1  11       71.02       75.76      6.29 o 
  -4   1  11     1109.44     1160.45     18.59 o 
  -3   1  11       10.16        6.87      4.38 o 
  -2   1  11     1045.05     1069.86     17.16 o 
  -1   1  11      136.78      131.77      5.53 o 
   0   1  11      892.76      899.01     12.02 o 
   1   1  11      374.74      373.32      9.19 o 
   2   1  11      590.07      609.80     11.24 o 
   3   1  11     1345.06     1349.85     16.65 o 
   4   1  11      470.92      486.60     10.32 o 
   5   1  11     3817.00     3837.15     30.89 o 
   6   1  11      649.12      663.45     12.13 o 
   7   1  11      573.20      593.21     13.29 o 
   8   1  11        0.72        3.40      5.43 o 
   9   1  11      832.19      802.01     21.73 o 
  10   1  11      302.45      320.57     12.90 o 
  11   1  11      243.24      227.36     11.34 o 
  12   1  11      566.03      540.34     16.38 o 
  13   1  11       12.35        7.01      6.32 o 
  14   1  11      530.03      497.48     16.72 o 
  15   1  11        9.03       10.97      8.92 o 
  16   1  11      257.36      242.64     17.23 o 
  17   1  11       25.70       35.48     17.98 o 
  18   1  11        0.88       12.53      9.24 o 
  19   1  11      102.33      117.79     14.60 o 
  20   1  11        2.98        2.61     15.77 o 
 -20   2  11        4.91       12.32     11.69 o 
 -19   2  11      449.52      465.58     23.16 o 
 -18   2  11       21.96       15.21      8.74 o 
 -17   2  11      487.60      489.40     22.96 o 
 -16   2  11       64.73       82.35     12.21 o 
 -15   2  11       69.15       86.84      9.94 o 
 -14   2  11      503.56      490.31     17.49 o 
 -13   2  11        8.81        4.48      6.23 o 
 -12   2  11     1413.43     1383.94     55.03 o 
 -11   2  11      203.54      215.89     12.16 o 
 -10   2  11     2050.78     2000.90     32.08 o 
  -9   2  11      389.38      415.09     15.04 o 
  -8   2  11     1434.42     1375.08     25.41 o 
  -7   2  11     1303.54     1312.20     24.42 o 
  -6   2  11      426.05      416.59     14.15 o 
  -5   2  11     4366.10     4304.06     46.22 o 
  -4   2  11       65.97       69.05      7.66 o 
  -3   2  11     4790.62     4709.12     47.53 o 
  -2   2  11      416.98      397.60     16.05 o 
  -1   2  11     3721.68     3732.81     39.85 o 
   0   2  11     1028.07     1059.35     30.03 o 
   1   2  11     1945.37     1968.92     28.02 o 
   2   2  11     2532.96     2575.36     33.33 o 
   3   2  11      198.46      223.62     17.70 o 
   4   2  11     4586.55     4604.90     40.30 o 
   5   2  11      132.23      140.36      7.79 o 
   6   2  11     2531.11     2476.90     28.19 o 
   7   2  11      179.32      185.05     12.84 o 
   8   2  11     1794.38     1756.38     23.70 o 
   9   2  11      765.31      762.19     15.71 o 
  10   2  11      292.61      321.03     14.62 o 
  11   2  11     1171.36     1151.31     23.80 o 
  12   2  11       59.16       59.25      8.12 o 
  13   2  11     1808.30     1754.49     30.55 o 
  14   2  11       23.44       18.92      7.01 o 
  15   2  11      922.50      874.35     22.34 o 
  16   2  11      219.61      201.55     12.71 o 
  17   2  11      993.27      946.21     26.67 o 
  18   2  11      461.59      435.89     22.92 o 
  19   2  11      174.35      161.99     15.66 o 
 -18   3  11      893.16      872.78     30.69 o 
 -17   3  11      201.34      208.50     13.73 o 
 -16   3  11      467.87      481.36     18.48 o 
 -15   3  11      648.21      664.69     21.03 o 
 -14   3  11     1169.82     1107.27     25.95 o 
 -13   3  11     2543.48     2569.68     39.21 o 
 -12   3  11      136.66      155.63     25.23 o 
 -11   3  11     2092.92     2042.49     35.86 o 
 -10   3  11        4.66       15.28      7.06 o 
  -9   3  11     1820.08     1844.91     30.57 o 
  -8   3  11      349.05      357.43     14.05 o 
  -7   3  11     1751.61     1734.52     28.81 o 
  -6   3  11      853.39      842.53     19.51 o 
  -5   3  11       83.25       72.21      7.59 o 
  -4   3  11     3426.96     3484.66     54.91 o 
  -3   3  11       68.69      123.92     21.33 o 
  -2   3  11     2415.73     2350.52     41.34 o 
  -1   3  11      230.56      212.59     13.48 o 
   0   3  11      999.50     1042.96     57.18 o 
   1   3  11     1653.93     1658.68     33.54 o 
   2   3  11      739.40      774.37     30.50 o 
   3   3  11     3080.00     3058.08     38.54 o 
   4   3  11      304.20      335.99     11.29 o 
   5   3  11     4873.92     4969.79     44.51 o 
   6   3  11      770.80      769.98     16.44 o 
   7   3  11     2189.88     2197.01     27.91 o 
   8   3  11      972.86      963.32     18.54 o 
   9   3  11     2049.17     2068.69     27.63 o 
  10   3  11     2844.29     2767.99     39.10 o 
  11   3  11      369.10      393.34     13.13 o 
  12   3  11     3301.62     3232.52     36.68 o 
  13   3  11       28.20       30.11      8.31 o 
  14   3  11     2978.62     2857.50     42.08 o 
  15   3  11      113.71       94.71     10.38 o 
  16   3  11      731.15      686.73     21.54 o 
  17   3  11     1271.10     1323.28     29.45 o 
  18   3  11      213.17      199.43     25.71 o 
 -16   4  11      845.97      843.36     23.93 o 
 -15   4  11      358.61      365.17     19.68 o 
 -14   4  11     1866.39     1919.08     29.79 o 
 -13   4  11      198.53      206.56     13.50 o 
 -12   4  11     2581.75     2655.44     40.50 o 
 -11   4  11       61.52       60.37      9.08 o 
 -10   4  11     2172.44     2199.68     35.62 o 
  -9   4  11      379.51      416.41     15.93 o 
  -8   4  11     1216.96     1260.78     25.86 o 
  -7   4  11     1954.96     1933.12     68.73 o 
  -6   4  11      412.55      434.75     15.71 o 
  -5   4  11     4999.53     4987.29    126.83 o 
  -4   4  11      286.93      303.11     16.98 o 
  -3   4  11     2997.97     2971.86     50.06 o 
  -2   4  11      623.66      606.80     25.63 o 
  -1   4  11     3190.68     3156.81     51.26 o 
   0   4  11     1015.44      961.10     45.91 o 
   1   4  11     1779.46     1879.26     38.45 o 
   2   4  11     2645.91     2664.82     53.72 o 
   3   4  11      857.04      949.54     27.13 o 
   4   4  11     5056.97     4926.59     66.11 o 
   5   4  11       11.59       24.27     10.27 o 
   6   4  11     1832.39     1810.30     30.95 o 
   7   4  11      237.01      238.24     11.14 o 
   8   4  11     2315.29     2189.98     29.71 o 
   9   4  11     1662.75     1683.49     26.29 o 
  10   4  11      533.59      494.88     15.07 o 
  11   4  11     2741.64     2645.41     34.14 o 
  12   4  11      309.71      296.41     12.84 o 
  13   4  11     2462.08     2431.82     43.05 o 
  14   4  11       15.16       27.77      6.93 o 
  15   4  11      716.17      731.07     34.88 o 
 -12   5  11        1.92        1.23      7.44 o 
 -11   5  11      812.92      783.32     22.44 o 
 -10   5  11       76.62       80.38      9.83 o 
  -9   5  11      721.60      706.08     26.60 o 
  -8   5  11      817.70      790.77     54.03 o 
  -7   5  11     1209.76     1213.34     33.42 o 
  -6   5  11     1490.15     1454.08     36.39 o 
  -5   5  11      499.17      546.88     23.20 o 
  -4   5  11     2455.87     2472.23     47.81 o 
  -3   5  11        2.05       19.88      9.01 o 
  -2   5  11     2947.14     2896.69     51.65 o 
  -1   5  11      149.03      170.22     14.75 o 
   0   5  11     1779.17     1787.27     47.85 o 
   1   5  11      753.77      756.38     25.88 o 
   2   5  11      883.02      855.60     33.80 o 
   3   5  11     1488.80     1452.80     35.39 o 
   4   5  11      356.13      408.73     29.45 o 
   5   5  11     2497.15     2493.78     47.34 o 
   6   5  11      156.49      160.35     13.93 o 
   7   5  11      359.54      405.66     19.19 o 
   8   5  11      413.86      405.29     19.75 o 
   9   5  11      967.14      955.19     29.22 o 
  10   5  11     1265.54     1247.87     32.78 o 
  11   5  11      428.08      420.22     16.76 o 
  12   5  11     1098.92     1110.38     23.32 o 
  -5   6  11      812.86      815.21     28.94 o 
  -4   6  11        8.49        1.44      9.22 o 
  -3   6  11      484.56      501.14     23.27 o 
  -2   6  11      137.40      127.98     13.64 o 
  -1   6  11      184.40      192.05     16.13 o 
   0   6  11      502.53      461.14     22.05 o 
   1   6  11      177.16      219.07     16.92 o 
   2   6  11     1041.59      993.64     31.57 o 
   3   6  11      562.31      540.75     31.13 o 
   4   6  11     1636.19     1501.37     46.80 o 
 -20   0  12     1652.11     1592.58     58.38 o 
 -19   0  12        3.73       -6.08     13.00 o 
 -18   0  12     1293.41     1217.24     49.68 o 
 -17   0  12      290.11      300.72     27.04 o 
 -16   0  12     1195.17     1100.58     45.91 o 
 -15   0  12      498.34      534.77     32.28 o 
 -14   0  12       49.87       63.62     14.46 o 
 -13   0  12     2301.58     2295.80     62.68 o 
 -12   0  12      466.02      431.95     28.41 o 
 -11   0  12     2235.37     2277.77     61.32 o 
 -10   0  12     1286.92     1229.32     31.09 o 
  -9   0  12     1430.57     1465.28     33.54 o 
  -8   0  12     1176.87     1152.48     39.67 o 
  -7   0  12     3503.98     3611.30     77.83 o 
  -6   0  12     2708.86     2735.95     44.80 o 
  -5   0  12      671.86      625.09     27.67 o 
  -4   0  12     1798.66     1689.12     88.88 o 
  -3   0  12      820.62      903.43     23.85 o 
  -2   0  12     4233.09     4412.41     67.91 o 
  -1   0  12     2490.68     2366.67     37.97 o 
   0   0  12      704.22      690.20     15.87 o 
   1   0  12     2614.72     2571.96     31.30 o 
   2   0  12      640.61      654.25     15.47 o 
   3   0  12     1812.58     1855.10     26.05 o 
   4   0  12     1410.18     1468.86     29.67 o 
   6   0  12     6298.70     6529.04     73.07 o 
   7   0  12     3103.64     3094.76     45.44 o 
   8   0  12     4541.54     4562.25     86.16 o 
   9   0  12     5574.80     5587.04    100.52 o 
  10   0  12     7069.88     6923.98    117.08 o 
  11   0  12     1444.85     1410.10     48.32 o 
  12   0  12     5833.32     5659.89    106.18 o 
  13   0  12       84.27       51.05     16.98 o 
  14   0  12     5479.13     5565.45    108.90 o 
  15   0  12     1035.66     1011.06     45.39 o 
  16   0  12     2638.49     2553.33     72.32 o 
  17   0  12      943.60     1052.78     47.59 o 
  18   0  12      302.76      280.59     28.20 o 
  19   0  12     1014.88     1036.74     48.84 o 
 -20   1  12        8.13       13.71     10.22 o 
 -19   1  12      832.89      807.29     29.87 o 
 -18   1  12       86.09      112.02     19.92 o 
 -17   1  12     1507.36     1384.11     58.54 o 
 -16   1  12     1760.14     1709.83     40.87 o 
 -15   1  12      927.08      937.08     31.55 o 
 -14   1  12      362.65      401.34     19.89 o 
 -13   1  12       10.34        0.63     14.48 o 
 -12   1  12     1185.25     1185.85     25.49 o 
 -11   1  12       11.63       17.96      6.90 o 
 -10   1  12     1104.83     1086.44     23.58 o 
  -9   1  12      356.90      360.71     17.87 o 
  -8   1  12      902.13      933.63     21.35 o 
  -7   1  12      702.79      702.22     18.76 o 
  -6   1  12      850.37      879.08     19.85 o 
  -5   1  12     2598.58     2575.68     30.08 o 
  -4   1  12       73.59       81.06      6.86 o 
  -3   1  12     5038.55     4958.50     43.49 o 
  -2   1  12      956.18      890.37     16.52 o 
  -1   1  12     1324.89     1358.14     17.59 o 
   0   1  12     1389.78     1359.23     17.49 o 
   1   1  12     2023.67     2051.71     21.68 o 
   2   1  12     3230.52     3283.33     29.61 o 
   3   1  12      438.02      467.27     10.68 o 
   4   1  12     3380.08     3441.72     29.81 o 
   5   1  12       43.64       74.26     14.49 o 
   6   1  12    12658.93    12690.46     97.87 o 
   7   1  12     1953.71     2094.99     31.03 o 
   8   1  12     1402.92     1475.88     25.81 o 
   9   1  12     1648.79     1649.71     50.15 o 
  10   1  12      243.21      299.52     31.32 o 
  11   1  12     1429.70     1432.44     34.53 o 
  12   1  12       11.80        6.11      6.45 o 
  13   1  12     2839.06     2758.40     38.95 o 
  14   1  12      463.96      439.21     21.78 o 
  15   1  12     2154.79     2160.86     45.91 o 
  16   1  12      547.44      547.53     24.64 o 
  17   1  12     1204.65     1241.49     36.24 o 
  18   1  12     1021.98     1131.36     35.32 o 
  19   1  12      219.04      180.70     17.53 o 
 -19   2  12       41.23       54.48     12.06 o 
 -18   2  12      549.87      517.81     24.62 o 
 -17   2  12      163.99      173.68     15.89 o 
 -16   2  12      127.42      127.41     11.19 o 
 -15   2  12     1239.58     1216.61     27.76 o 
 -14   2  12      135.82      126.57     10.81 o 
 -13   2  12     1472.17     1472.64     29.65 o 
 -12   2  12        0.00        4.45      6.75 o 
 -11   2  12      414.93      428.02     16.02 o 
 -10   2  12      448.55      445.51     16.38 o 
  -9   2  12      449.49      447.40     16.19 o 
  -8   2  12       42.08       61.42      7.90 o 
  -7   2  12      485.06      478.05     15.89 o 
  -6   2  12     1332.38     1325.35     33.51 o 
  -5   2  12        6.04       11.88      6.41 o 
  -4   2  12     2970.71     2941.82     37.48 o 
  -3   2  12      806.59      816.73     22.16 o 
  -2   2  12     4354.44     4251.18     64.10 o 
  -1   2  12     2082.44     2007.82     37.17 o 
   0   2  12     2175.28     2075.31     37.68 o 
   1   2  12     1398.93     1415.42     21.12 o 
   2   2  12     1671.54     1619.24     22.47 o 
   3   2  12     1043.40     1059.12     21.35 o 
   4   2  12     5707.85     5857.67     48.46 o 
   5   2  12     8569.24     8460.27     62.70 o 
   6   2  12     1992.35     2071.86     26.57 o 
   7   2  12      601.04      628.70     14.79 o 
   8   2  12      826.25      835.25     16.80 o 
   9   2  12     2247.67     2190.75     44.88 o 
  10   2  12      845.91      909.48     21.83 o 
  11   2  12      217.98      213.38     12.31 o 
  12   2  12     1356.29     1391.38     27.55 o 
  13   2  12       66.30       66.08      9.04 o 
  14   2  12     1604.64     1621.66     30.77 o 
  15   2  12      222.58      190.67     12.36 o 
  16   2  12      508.13      553.06     20.94 o 
  17   2  12      322.54      336.69     21.08 o 
  18   2  12       46.29       38.18     11.06 o 
 -17   3  12      109.93      120.95     11.94 o 
 -16   3  12      598.64      565.65     20.09 o 
 -15   3  12       13.65        6.96      7.77 o 
 -14   3  12       50.59       72.77     14.16 o 
 -13   3  12       27.93       31.90     11.45 o 
 -12   3  12       25.50       29.65     10.87 o 
 -11   3  12      122.02      116.75     10.00 o 
 -10   3  12        7.12       10.09      6.65 o 
  -9   3  12      401.91      394.07     23.14 o 
  -8   3  12       42.00       53.28      7.79 o 
  -7   3  12      219.89      237.26     20.39 o 
  -6   3  12       43.90       56.97     10.59 o 
  -5   3  12      609.15      626.90     17.62 o 
  -4   3  12      286.61      253.48     40.77 o 
  -3   3  12      132.88      155.50     12.87 o 
  -2   3  12      447.24      451.00     18.92 o 
  -1   3  12        0.89        0.71      6.81 o 
   0   3  12       92.69      125.87     11.23 o 
   1   3  12      119.97      111.49     15.09 o 
   2   3  12      214.66      239.87     14.11 o 
   3   3  12      297.57      309.36     12.81 o 
   4   3  12      322.17      354.14     14.78 o 
   5   3  12       47.17       47.10      7.46 o 
   6   3  12     2235.36     2258.35     29.05 o 
   7   3  12     1184.12     1189.08     28.45 o 
   8   3  12      270.27      315.51     11.78 o 
   9   3  12      793.04      740.49     17.10 o 
  10   3  12      303.08      314.00     11.83 o 
  11   3  12      445.44      423.28     16.30 o 
  12   3  12      194.66      170.40     12.06 o 
  13   3  12      508.95      512.81     18.32 o 
  14   3  12        0.10        1.40      6.69 o 
  15   3  12       69.12       56.38     11.34 o 
  16   3  12      247.38      243.96     25.95 o 
 -14   4  12      177.15      156.45     12.75 o 
 -13   4  12        0.11        5.92      7.44 o 
 -12   4  12       25.21       16.09      7.82 o 
 -11   4  12      101.35      122.33     10.95 o 
 -10   4  12        1.36        3.71      7.11 o 
  -9   4  12      215.83      196.96     12.43 o 
  -8   4  12      136.53      126.41     10.63 o 
  -7   4  12       32.43       15.97      9.14 o 
  -6   4  12        0.46        2.47      8.45 o 
  -5   4  12       69.06       76.12     10.75 o 
  -4   4  12       96.70       88.02     11.58 o 
  -3   4  12      156.81      149.09     13.12 o 
  -2   4  12       58.84       60.96     19.08 o 
  -1   4  12      122.42      103.91     19.23 o 
   0   4  12      315.18      328.34     17.43 o 
   1   4  12       14.52        8.84     13.36 o 
   2   4  12      209.26      217.01     31.92 o 
   3   4  12      113.39      118.47     12.06 o 
   4   4  12      284.16      314.45     17.15 o 
   5   4  12     1251.91     1193.52     31.07 o 
   6   4  12      908.05      840.05     21.90 o 
   7   4  12      292.05      298.06     14.00 o 
   8   4  12      126.92      122.38     10.23 o 
   9   4  12        5.00        3.91      7.97 o 
  10   4  12       61.20       42.56      7.16 o 
  11   4  12        1.41       -7.79      5.19 o 
  12   4  12        0.69       -1.15      5.47 o 
  13   4  12       63.74       67.23      9.41 o 
  14   4  12        5.73       12.53      7.85 o 
 -10   5  12      593.88      594.08     29.35 o 
  -9   5  12       26.64       31.92     11.15 o 
  -8   5  12      475.48      505.13     23.63 o 
  -7   5  12      184.21      176.53     36.00 o 
  -6   5  12      260.51      277.94     18.30 o 
  -5   5  12      175.29      185.68     15.55 o 
  -4   5  12        3.06       14.72      9.21 o 
  -3   5  12      468.89      432.53     21.40 o 
  -2   5  12       63.76       84.87     11.67 o 
  -1   5  12      814.01      781.00     40.41 o 
   0   5  12       72.14       63.08     10.60 o 
   1   5  12      401.59      401.83     19.93 o 
   2   5  12      123.88      131.93     20.44 o 
   3   5  12        7.62       -0.51      6.69 o 
   4   5  12       40.80       46.69     10.49 o 
   5   5  12      161.86      141.80     13.74 o 
   6   5  12        3.08        7.89      8.23 o 
   7   5  12       28.46       41.07      9.66 o 
   8   5  12       90.07       60.57     11.06 o 
   9   5  12      140.60      111.27     12.74 o 
 -18   1  13      214.19      248.25     42.24 o 
 -17   1  13       43.01       44.94     11.52 o 
 -16   1  13       99.58       85.10     15.62 o 
 -15   1  13       97.84       99.67     26.10 o 
 -14   1  13        5.85        2.85     11.37 o 
 -13   1  13      271.99      267.30     14.26 o 
 -12   1  13      235.11      250.42     13.62 o 
 -11   1  13      908.81      907.02     23.07 o 
 -10   1  13      163.65      145.58     13.54 o 
  -9   1  13      717.76      698.77     26.96 o 
  -8   1  13      371.41      377.31     17.83 o 
  -7   1  13      413.06      409.03     15.14 o 
  -6   1  13      972.50      970.31     19.82 o 
  -5   1  13      243.99      261.35     10.87 o 
  -4   1  13      322.81      309.35     12.42 o 
  -3   1  13       11.23        4.30      5.02 o 
  -2   1  13     1220.16     1188.93     19.91 o 
  -1   1  13       38.82       42.55      5.81 o 
   0   1  13      698.27      743.31     15.56 o 
   1   1  13       74.50       76.18      8.04 o 
   2   1  13      385.16      368.56     11.98 o 
   3   1  13      278.31      283.31      9.13 o 
   4   1  13       84.95       89.21      7.67 o 
   5   1  13      689.77      724.74     18.14 o 
   6   1  13        7.93        4.69      5.89 o 
   7   1  13      953.18      920.99     27.06 o 
   8   1  13       90.34       84.97      9.65 o 
   9   1  13      101.78      112.69      9.37 o 
  10   1  13       63.50       63.29      7.85 o 
  11   1  13       14.57       14.82      6.68 o 
  12   1  13       57.77       51.66      8.18 o 
  13   1  13      123.38      119.95     28.30 o 
  14   1  13       95.62      100.21     13.05 o 
  15   1  13      575.48      545.12     28.04 o 
  16   1  13      202.24      168.71     19.23 o 
  17   1  13      292.38      288.87     20.01 o 
 -17   2  13      340.52      295.89     19.52 o 
 -16   2  13      268.63      276.52     16.23 o 
 -15   2  13      236.66      255.09     14.64 o 
 -14   2  13      475.58      486.92     18.81 o 
 -13   2  13       98.28       79.39      9.69 o 
 -12   2  13      572.51      579.25     19.43 o 
 -11   2  13       32.07       43.16      9.36 o 
 -10   2  13     1436.57     1415.94     28.68 o 
  -9   2  13      135.40      128.35     13.72 o 
  -8   2  13      853.26      833.96     21.31 o 
  -7   2  13      643.80      626.30     18.55 o 
  -6   2  13      494.59      505.43     16.70 o 
  -5   2  13     1646.82     1620.88     28.47 o 
  -4   2  13      111.10      134.22     10.93 o 
  -3   2  13     1809.20     1760.64     37.84 o 
  -2   2  13       94.70      118.62     22.75 o 
  -1   2  13     1554.38     1596.43     34.25 o 
   0   2  13      624.76      633.36     27.30 o 
   1   2  13      740.10      769.71     16.35 o 
   2   2  13     2369.10     2332.54     33.46 o 
   3   2  13        9.21       20.98      6.38 o 
   4   2  13     1825.68     1892.50     29.97 o 
   5   2  13        6.82       15.21      6.45 o 
   6   2  13     2818.24     2833.69     32.34 o 
   7   2  13      751.53      729.35     19.28 o 
   8   2  13     1019.60      969.54     22.48 o 
   9   2  13      522.06      541.22     17.15 o 
  10   2  13      100.30      110.23      9.93 o 
  11   2  13     1100.82     1085.18     24.83 o 
  12   2  13       20.99       22.55      7.15 o 
  13   2  13     1362.41     1386.33     28.70 o 
  14   2  13       10.02        8.94      7.11 o 
  15   2  13      726.39      712.78     21.73 o 
  16   2  13      162.83      176.77     16.45 o 
 -15   3  13      748.04      762.56     23.73 o 
 -14   3  13      166.13      161.13     13.00 o 
 -13   3  13     1414.28     1379.56     30.06 o 
 -12   3  13       14.81       40.68     11.24 o 
 -11   3  13     1297.65     1353.77     28.92 o 
 -10   3  13      260.52      262.54     13.67 o 
  -9   3  13     1049.38     1087.17     25.43 o 
  -8   3  13     1058.98     1026.95     27.01 o 
  -7   3  13      755.36      785.03     34.28 o 
  -6   3  13     1759.62     1796.60     39.80 o 
  -5   3  13       53.49       53.67      9.52 o 
  -4   3  13     2242.90     2254.02     91.09 o 
  -3   3  13      308.61      311.53     17.74 o 
  -2   3  13     4450.45     4355.85     62.86 o 
  -1   3  13      445.94      473.15     20.08 o 
   0   3  13     1206.23     1228.30     30.98 o 
   1   3  13     1370.74     1354.78     32.49 o 
   2   3  13      432.52      466.63     33.75 o 
   3   3  13     2202.84     2208.07     34.25 o 
   4   3  13        0.23        4.64      6.23 o 
   5   3  13     2173.67     2184.60     39.33 o 
   6   3  13      576.62      540.56     17.37 o 
   7   3  13     1718.87     1693.14     30.07 o 
   8   3  13     1772.67     1711.39     26.18 o 
   9   3  13      899.10      862.11     18.75 o 
  10   3  13     2376.12     2352.07     37.46 o 
  11   3  13      118.42      125.87     11.32 o 
  12   3  13     2502.24     2435.98     39.29 o 
  13   3  13      100.58      128.79     11.68 o 
  14   3  13     2596.10     2462.33     40.74 o 
 -12   4  13      913.53      905.81     25.99 o 
 -11   4  13        4.44        7.37      7.30 o 
 -10   4  13     1381.00     1408.40     29.83 o 
  -9   4  13      178.33      183.66     15.22 o 
  -8   4  13      887.33      902.17     30.17 o 
  -7   4  13      498.34      567.77     24.34 o 
  -6   4  13       29.95       46.76     10.56 o 
  -5   4  13     2380.22     2439.17     48.40 o 
  -4   4  13       26.17       55.40     16.61 o 
  -3   4  13     1749.50     1801.32     40.85 o 
  -2   4  13      479.92      436.61     42.50 o 
  -1   4  13     1994.81     1991.94     42.56 o 
   0   4  13     1009.79      973.41     29.77 o 
   1   4  13     1401.58     1415.98     35.42 o 
   2   4  13     2491.51     2388.75     48.11 o 
   3   4  13        8.56        5.79     19.39 o 
   4   4  13     1579.97     1629.55     71.54 o 
   5   4  13       33.96       50.36     10.41 o 
   6   4  13     3105.69     3128.98     53.40 o 
   7   4  13      852.86      842.98     22.74 o 
   8   4  13     1146.66     1217.99     26.89 o 
   9   4  13     1044.31     1028.72     25.19 o 
  10   4  13      332.72      340.17     18.19 o 
  11   4  13     1747.97     1717.23     45.02 o 
  -7   5  13      666.27      691.19     27.35 o 
  -6   5  13     1435.87     1436.89     38.54 o 
  -5   5  13      136.70      144.90     15.32 o 
  -4   5  13      883.37      869.98     30.33 o 
  -3   5  13       10.70       22.65     10.26 o 
  -2   5  13     1202.08     1122.52     33.84 o 
  -1   5  13      473.36      486.85     22.94 o 
   0   5  13      476.11      474.98     22.83 o 
   1   5  13     1293.67     1234.60     34.58 o 
   2   5  13      112.33      127.58     14.37 o 
   3   5  13     2169.42     2146.23     50.99 o 
   4   5  13        0.01        4.60      9.49 o 
   5   5  13     2334.00     2360.96     48.38 o 
   6   5  13        3.66       17.87      9.52 o 
 -17   0  14      433.13      429.75     32.60 o 
 -16   0  14      659.27      583.30     36.48 o 
 -15   0  14      372.84      392.12     30.71 o 
 -14   0  14      108.10      121.38     19.60 o 
 -13   0  14     1134.09     1018.61     44.55 o 
 -12   0  14       42.83       42.45     13.00 o 
 -11   0  14      370.62      355.85     26.83 o 
 -10   0  14       55.59       64.57     10.65 o 
  -9   0  14      693.42      667.06     24.53 o 
  -8   0  14      511.59      476.00     20.97 o 
  -7   0  14      839.35      820.14     26.20 o 
  -6   0  14     5390.62     4950.47     67.54 o 
  -5   0  14      284.44      317.35     17.44 o 
  -4   0  14     2302.51     2359.11     61.84 o 
  -3   0  14      546.67      562.85     20.94 o 
  -2   0  14     2263.16     2288.78     45.96 o 
  -1   0  14     2735.73     2630.77     44.06 o 
   0   0  14     1787.78     1803.06     51.88 o 
   1   0  14     1373.23     1372.26     44.76 o 
   2   0  14     1491.29     1717.01     70.02 o 
   3   0  14     8017.76     8062.85     87.11 o 
   4   0  14      791.37      849.08     24.53 o 
   5   0  14     4353.66     4463.73     60.03 o 
   6   0  14      438.39      432.91     19.04 o 
   7   0  14     2776.13     2878.97     46.56 o 
   8   0  14     1132.23     1078.67     40.67 o 
   9   0  14     1820.83     1826.33     54.50 o 
  10   0  14     1187.85     1181.70     44.76 o 
  11   0  14       63.04       64.36     15.62 o 
  12   0  14     1394.37     1355.07     50.00 o 
  13   0  14       98.75       82.39     17.50 o 
  14   0  14     1470.22     1502.44     54.92 o 
  15   0  14      918.24      857.19     43.71 o 
  16   0  14     1651.78     1661.03     61.11 o 
 -16   1  14      973.94     1024.61     36.06 o 
 -15   1  14       16.55       18.84     10.41 o 
 -14   1  14      298.87      295.72     25.37 o 
 -13   1  14        0.10        2.66      7.30 o 
 -12   1  14      880.03      913.34     24.27 o 
 -11   1  14      535.34      549.49     19.11 o 
 -10   1  14     1778.52     1737.04     35.82 o 
  -9   1  14     1088.60     1087.81     25.26 o 
  -8   1  14     1390.97     1386.60     28.73 o 
  -7   1  14     2090.97     2106.27     34.34 o 
  -6   1  14     1830.92     1737.47     26.71 o 
  -5   1  14     5683.43     5492.04     50.51 o 
  -4   1  14      291.97      266.95     11.56 o 
  -3   1  14     2661.12     2685.55     32.04 o 
  -2   1  14      379.46      349.99     14.06 o 
  -1   1  14     2723.60     2756.28     39.21 o 
   0   1  14     2580.73     2723.45     33.21 o 
   1   1  14     3369.01     3444.81     36.18 o 
   2   1  14     5796.66     5892.82     72.41 o 
   3   1  14      407.35      435.74     15.25 o 
   4   1  14     3219.38     3141.99     59.90 o 
   5   1  14       69.78       73.50      8.35 o 
   6   1  14     3366.69     3495.63     43.10 o 
   7   1  14     1692.63     1748.75     31.97 o 
   8   1  14     1228.96     1231.46     31.96 o 
   9   1  14     1434.56     1472.51     27.89 o 
  10   1  14      104.27      109.26     10.05 o 
  11   1  14     1200.35     1205.55     26.04 o 
  12   1  14      377.83      325.40     19.12 o 
  13   1  14     1630.77     1562.38     52.46 o 
  14   1  14       36.66       28.71     10.78 o 
  15   1  14     1196.42     1132.65     36.37 o 
 -15   2  14      418.20      437.07     18.39 o 
 -14   2  14       15.28        8.89      7.64 o 
 -13   2  14     1089.66     1050.87     26.36 o 
 -12   2  14       13.80       11.85      7.65 o 
 -11   2  14      230.41      272.80     14.87 o 
 -10   2  14       97.58      127.12     11.15 o 
  -9   2  14      710.02      744.04     28.62 o 
  -8   2  14      343.47      335.02     15.04 o 
  -7   2  14     1490.96     1403.12     27.96 o 
  -6   2  14     2983.92     2832.71     40.19 o 
  -5   2  14        8.00       17.87      9.45 o 
  -4   2  14     1038.18     1079.90     34.01 o 
  -3   2  14       22.23       23.69      8.79 o 
  -2   2  14     1976.03     2010.60     40.79 o 
  -1   2  14       71.52       74.90     10.65 o 
   0   2  14      641.84      675.99     22.96 o 
   1   2  14      159.11      194.19     19.34 o 
   2   2  14     1244.11     1341.89     25.98 o 
   3   2  14     2887.83     2851.86     43.68 o 
   4   2  14      228.52      223.33     12.18 o 
   5   2  14      631.70      649.47     23.04 o 
   6   2  14       99.20      129.97     12.51 o 
   7   2  14      135.03      178.15     18.87 o 
   8   2  14     1119.68     1034.95     23.77 o 
   9   2  14      479.08      467.49     17.02 o 
  10   2  14      530.82      573.32     18.76 o 
  11   2  14       77.80       75.62      9.44 o 
  12   2  14      266.83      279.73     14.81 o 
  13   2  14        4.13       10.12      7.65 o 
  14   2  14      329.34      306.32     15.46 o 
 -13   3  14        0.20       -9.91      6.61 o 
 -12   3  14      328.02      352.67     17.07 o 
 -11   3  14       12.08       11.18      7.54 o 
 -10   3  14      218.65      214.04     13.41 o 
  -9   3  14       40.29       51.64      8.35 o 
  -8   3  14      126.88      124.25     15.36 o 
  -7   3  14      157.62      186.94     16.04 o 
  -6   3  14       82.10       73.63     12.37 o 
  -5   3  14     1402.79     1390.60     49.58 o 
  -4   3  14      363.86      359.07     19.53 o 
  -3   3  14      220.23      243.32     16.78 o 
  -2   3  14       31.29       20.02      9.07 o 
  -1   3  14      154.32      122.02     12.87 o 
   0   3  14      488.83      522.43     21.76 o 
   1   3  14      635.62      622.98     23.43 o 
   2   3  14     1032.39     1047.32     29.66 o 
   3   3  14       81.99       89.79     11.85 o 
   4   3  14      605.90      558.74     17.80 o 
   5   3  14       27.85       26.14      8.36 o 
   6   3  14      323.86      336.58     16.28 o 
   7   3  14       51.78       46.89      7.85 o 
   8   3  14       19.70       15.25      8.65 o 
   9   3  14       93.05       91.59     15.04 o 
  10   3  14       28.06       35.27      9.86 o 
  11   3  14       83.00       67.62      9.82 o 
  12   3  14       47.07       21.98      7.95 o 
 -10   4  14        4.85        9.31      8.71 o 
  -9   4  14      113.34       97.11     16.82 o 
  -8   4  14        0.01        6.20      9.93 o 
  -7   4  14        0.03        2.01     10.04 o 
  -6   4  14      690.31      637.82     26.53 o 
  -5   4  14       47.56       35.89     16.61 o 
  -4   4  14       11.51       20.35      9.97 o 
  -3   4  14        7.65        9.69      9.00 o 
  -2   4  14        7.58       18.95      9.52 o 
  -1   4  14       17.94       22.48      8.78 o 
   0   4  14        1.15       -0.81      9.33 o 
   1   4  14       10.04       -0.66      7.64 o 
   2   4  14      190.91      188.81     15.37 o 
   3   4  14      478.63      437.32     21.11 o 
   4   4  14      226.12      250.27     24.74 o 
   5   4  14        0.47       -0.63     12.63 o 
   6   4  14        3.53        4.88      8.04 o 
   7   4  14       17.00        6.12      6.68 o 
   8   4  14        6.79       -5.79      6.80 o 
   9   4  14       83.59       73.42      9.29 o 
 -14   1  15      124.05      106.07     13.95 o 
 -13   1  15       34.91       30.44      8.34 o 
 -12   1  15       31.42       31.19      8.61 o 
 -11   1  15      353.06      361.74     16.62 o 
 -10   1  15       34.68       33.60      8.22 o 
  -9   1  15      253.77      254.66     14.52 o 
  -8   1  15      292.64      303.79     15.14 o 
  -7   1  15      225.77      227.66     13.44 o 
  -6   1  15      460.03      468.97     14.90 o 
  -5   1  15      245.37      255.52     17.53 o 
  -4   1  15      311.58      317.98     14.75 o 
  -3   1  15       40.51       39.42      7.80 o 
  -2   1  15      169.52      188.19     11.85 o 
  -1   1  15        0.41       -8.39      5.59 o 
   0   1  15       60.51       59.46     17.62 o 
   1   1  15       23.72       29.93      6.90 o 
   2   1  15       21.59        8.31      9.62 o 
   3   1  15       89.80      107.75     11.24 o 
   4   1  15       55.66       41.50      9.50 o 
   5   1  15      150.62      176.46     16.04 o 
   6   1  15      215.97      214.43     20.96 o 
   7   1  15      421.55      434.23     16.01 o 
   8   1  15       70.36       71.57      8.85 o 
   9   1  15      122.70      131.39     11.43 o 
  10   1  15      374.91      388.50     34.64 o 
  11   1  15       20.21       25.83     14.88 o 
  12   1  15      406.16      419.70     21.42 o 
  13   1  15        0.05        3.78      9.54 o 
 -13   2  15       13.15        6.92      8.26 o 
 -12   2  15      420.36      406.85     23.24 o 
 -11   2  15       79.17       73.64     10.23 o 
 -10   2  15      740.10      736.60     22.62 o 
  -9   2  15      368.70      348.32     16.55 o 
  -8   2  15      514.19      511.67     18.74 o 
  -7   2  15      266.73      271.40     18.27 o 
  -6   2  15      215.38      191.53     15.78 o 
  -5   2  15     1013.99     1009.19     30.35 o 
  -4   2  15       48.10       51.35     10.09 o 
  -3   2  15     1014.86     1075.62     31.26 o 
  -2   2  15      335.81      336.34     19.23 o 
  -1   2  15     1094.26     1068.67     48.90 o 
   0   2  15      820.16      802.24     26.32 o 
   1   2  15      709.47      710.94     24.45 o 
   2   2  15      892.04      879.68     21.80 o 
   3   2  15       18.76       18.06      6.95 o 
   4   2  15      927.10      929.15     47.12 o 
   5   2  15      265.06      268.92     24.00 o 
   6   2  15      877.46      876.08     39.57 o 
   7   2  15      833.94      838.65     27.50 o 
   8   2  15      466.76      457.98     37.79 o 
   9   2  15      614.44      604.53     24.19 o 
  10   2  15       56.49       41.72      8.66 o 
  11   2  15      512.74      531.86     18.76 o 
  12   2  15       97.23       90.55     10.41 o 
 -10   3  15      105.01      114.43     19.34 o 
  -9   3  15      545.10      565.42     36.95 o 
  -8   3  15      768.23      789.65     49.53 o 
  -7   3  15      252.48      266.88     18.97 o 
  -6   3  15      948.79      909.56     30.79 o 
  -5   3  15        8.93       16.63      9.68 o 
  -4   3  15      990.33      990.33     32.70 o 
  -3   3  15      965.47      978.24     52.78 o 
  -2   3  15     1779.46     1928.60     43.05 o 
  -1   3  15      900.78      874.42     39.25 o 
   0   3  15      846.55      867.82     28.69 o 
   1   3  15     1670.40     1625.14     69.34 o 
   2   3  15      302.91      327.67     18.94 o 
   3   3  15     2988.09     2863.91     75.99 o 
   4   3  15        0.08       14.69      7.92 o 
   5   3  15     2316.62     2258.58     46.61 o 
   6   3  15      181.39      224.94     16.82 o 
   7   3  15     1556.16     1578.75     38.98 o 
   8   3  15      682.50      710.86     27.01 o 
   9   3  15     1010.02     1060.03     32.72 o 
  -5   4  15     1887.03     1927.43     52.98 o 
  -4   4  15       65.59       71.08     22.95 o 
  -3   4  15     1498.22     1490.91     52.51 o 
  -2   4  15      160.56      154.87     15.10 o 
  -1   4  15      670.52      758.08     28.28 o 
   0   4  15     1104.28     1034.98     32.23 o 
   1   4  15      446.85      411.48     21.56 o 
   2   4  15     1246.43     1303.52     36.18 o 
   3   4  15        9.90       14.61     14.52 o 
   4   4  15     1571.66     1626.23     95.49 o 
 -12   0  16      227.85      161.73     24.32 o 
 -11   0  16      879.91      928.57     43.29 o 
 -10   0  16      902.52      969.88     31.38 o 
  -9   0  16     2150.45     2095.08     66.24 o 
  -8   0  16     4032.51     3748.66     89.72 o 
  -7   0  16      345.41      463.09     21.97 o 
  -6   0  16     3312.13     3513.35     85.01 o 
  -5   0  16      189.43      180.93     15.97 o 
  -4   0  16     3167.97     3134.44     78.09 o 
  -3   0  16       46.53       53.04     14.15 o 
  -2   0  16     1098.56     1073.85     43.92 o 
  -1   0  16     1335.46     1350.67     48.63 o 
   0   0  16     1052.71     1068.61     43.08 o 
   1   0  16     1406.97     1359.79     48.32 o 
   2   0  16      568.93      610.77     33.02 o 
   3   0  16     3282.25     3421.85     78.09 o 
   4   0  16       62.12       54.71     14.99 o 
   6   0  16      200.66      186.78     21.17 o 
   7   0  16     1120.23     1163.67     44.86 o 
   8   0  16      585.27      601.12     33.75 o 
   9   0  16      936.51      982.03     43.18 o 
  10   0  16     1590.69     1611.03     55.45 o 
  11   0  16      175.75      177.77     22.12 o 
 -11   1  16       74.01       55.80      9.85 o 
 -10   1  16     1247.01     1217.78     28.90 o 
  -9   1  16      308.53      317.01     15.98 o 
  -8   1  16      368.10      375.90     16.70 o 
  -7   1  16     1010.71      999.27     25.48 o 
  -6   1  16       45.51       65.32     12.45 o 
  -5   1  16     1497.15     1553.94     31.00 o 
  -4   1  16      115.16      119.84     10.90 o 
  -3   1  16     1498.43     1537.63     35.51 o 
  -2   1  16      501.21      511.11     18.07 o 
  -1   1  16      563.79      612.32     23.86 o 
   0   1  16      522.08      562.94     23.08 o 
   1   1  16      543.65      590.05     23.41 o 
   2   1  16     1852.46     1864.48     58.07 o 
   3   1  16        0.39        7.36     10.95 o 
   4   1  16     1193.10     1220.64     34.90 o 
   5   1  16      295.96      299.95     17.64 o 
   6   1  16      747.22      880.00     51.57 o 
   7   1  16     1385.90     1360.59     34.57 o 
   8   1  16      397.53      384.85     19.57 o 
   9   1  16      346.56      379.30     20.49 o 
  10   1  16      178.75      185.56     15.75 o 
 -10   2  16        2.70       11.06      8.39 o 
  -9   2  16      809.66      797.47     29.79 o 
  -8   2  16     1239.80     1213.60     35.61 o 
  -7   2  16      127.71      171.51     16.15 o 
  -6   2  16      603.87      710.30     27.30 o 
  -5   2  16       48.54       45.61     10.59 o 
  -4   2  16      796.52      823.08     28.59 o 
  -3   2  16      124.53      111.97     13.07 o 
  -2   2  16      530.48      546.69     23.61 o 
  -1   2  16      316.81      320.06     19.45 o 
   0   2  16      416.58      455.69     21.72 o 
   1   2  16      331.35      329.26     18.94 o 
   2   2  16      148.22      159.97     14.05 o 
   3   2  16     1310.97     1302.21     34.24 o 
   4   2  16       59.24       89.99     14.26 o 
   5   2  16      445.31      462.45     21.60 o 
   6   2  16        0.89        6.63      8.33 o 
   7   2  16       39.76        9.00     19.92 o 
   8   2  16      174.60      198.23     17.45 o 
   9   2  16       23.11       12.05     12.42 o 
  -6   3  16        0.13        3.09      9.89 o 
  -5   3  16      166.25      182.94     16.71 o 
  -4   3  16       76.59       48.79     11.63 o 
  -3   3  16      297.00      303.60     30.97 o 
  -2   3  16       18.08       27.36     10.53 o 
  -1   3  16        2.69        0.49      8.82 o 
   0   3  16       25.13       21.60      9.60 o 
   1   3  16       44.61       57.04     11.91 o 
   2   3  16      145.33      144.28     28.09 o 
   3   3  16        8.97       15.87      9.21 o 
   4   3  16       33.44       51.46     16.04 o 
   5   3  16       46.98       48.17     11.14 o 
  -7   1  17       12.69       14.42     10.30 o 
  -6   1  17       53.03       42.18     11.11 o 
  -5   1  17       12.75       12.19      7.91 o 
  -4   1  17       84.20       67.03      9.88 o 
  -3   1  17       57.18       56.92     11.49 o 
  -2   1  17       37.74       48.36     10.68 o 
  -1   1  17      326.83      315.29     19.52 o 
   0   1  17       28.38       27.84      9.82 o 
   1   1  17      283.51      300.40     26.94 o 
   2   1  17       39.27       38.15     14.67 o 
   3   1  17      209.97      220.32     23.69 o 
   4   1  17        5.33        3.98     12.05 o 
   5   1  17       95.25      109.48     13.43 o 
   6   1  17       98.65      101.70     12.34 o 
  -4   2  17        0.12       11.47     10.20 o 
  -3   2  17      699.27      713.53     42.71 o 
  -2   2  17       78.22       77.63     20.44 o 
  -1   2  17      350.66      358.68     29.61 o 
   0   2  17      678.51      753.32     40.88 o 
   1   2  17      214.93      206.91     24.74 o 
   2   2  17      799.82      843.15     42.24 o 
   3   2  17        9.33       17.10      9.77 o 
                                                 
